# Supplementary material for: FGF/FGFR-related lncRNAs based classification predicts prognosis and guides therapy in gastric cancer
Source: Front Genet. 2022 Aug 29;13:948102. doi: 10.3389/fgene.2022.948102 (PMC9465033; doi:10.3389/fgene.2022.948102)
Supplement: Supplementary file 2 [file Table1.XLSX]

## Sheet: Supplemental table 1
Clinical features	STAD-cohort (n = 337)	ACRG cohort (n = 300)
Age	334	300
<= 55	59	76
> 55	275	224
Sex	337	300
Male	218	199
Female	119	101
HP infection	156	127
Yes	18	55
No	138	72
Grade	337	NA
G1	9	NA
G2	120	NA
G3	199	NA
GX	9	NA
Recurrence	204	282
Yes	36	125
No	168	157
Therapy response	251	NA
CR	192	NA
PR	4	NA
SD	21	NA
PD	34	NA
Pathology	337	300
Adenocarcinoma	268	251
Signet ring cell carcinoma	11	37
Other	58	12
Stage	323	300
I	45	30
II	107	97
III	137	96
IV	34	77
EBV infection	NA	275
Yes	NA	18
No	NA	257
MSS status	NA	254
MSS	NA	186
MSI	NA	68
MLH1	NA	298
Negative	NA	64
Positive	NA	234
STAD: stomach adenocarcinoma; ACRG: Asian Cancer Research Group; CR, complete response; PR, partial response; SD, stable disease; PD, progress disease; MSS: microsatellite stability; MSI: microsatellite instability.

## Sheet: Supplemental table 2
FGF/FGFR family	lncRNA	lower	r	upper	p.val	adj.p.val
FGF1	A2M-AS1	0.405738	0.486999	0.560621	9.95e-24	6.23e-22
FGF2	A2M-AS2	0.51973	0.58995	0.652253	1.57e-36	2.09e-34
FGF7	A2M-AS3	0.518863	0.589176	0.65157	2.04e-36	2.7e-34
FGF10	A2M-AS4	0.536219	0.604655	0.665194	9.38e-39	1.42e-36
FGF12	A2M-AS5	0.322731	0.410582	0.49142	1.11e-16	3.18e-15
FGF13	A2M-AS6	0.483783	0.557729	0.623768	4.87e-32	5.3e-30
FGF14	A2M-AS7	0.441006	0.519094	0.589382	2.93e-27	2.41e-25
FGFR1	A2M-AS8	0.589813	0.652131	0.706728	8.69e-47	1.93e-44
FGF1	ADAMTS9-AS1	0.398225	0.480133	0.554445	5.08e-23	3.02e-21
FGF2	ADAMTS9-AS1	0.588166	0.65068	0.705464	1.61e-46	3.48e-44
FGF5	ADAMTS9-AS1	0.334413	0.421412	0.50129	1.41e-17	4.5e-16
FGF7	ADAMTS9-AS1	0.533913	0.602602	0.663389	1.95e-38	2.83e-36
FGF10	ADAMTS9-AS1	0.490265	0.563555	0.628932	8.15e-33	9.1e-31
FGF13	ADAMTS9-AS1	0.345203	0.431393	0.510368	1.98e-18	7.12e-17
FGF14	ADAMTS9-AS1	0.436929	0.515395	0.586076	7.82e-27	6.17e-25
FGFR1	ADAMTS9-AS1	0.437126	0.515574	0.586236	7.46e-27	5.94e-25
FGF1	ADAMTS9-AS2	0.497008	0.569609	0.634291	1.23e-33	1.41e-31
FGF2	ADAMTS9-AS2	0.724396	0.769236	0.807594	1.49e-74	2.03e-71
FGF5	ADAMTS9-AS2	0.401526	0.48315	0.55716	2.49e-23	1.51e-21
FGF7	ADAMTS9-AS2	0.675705	0.727214	0.771655	6.3e-63	3.49e-60
FGF10	ADAMTS9-AS2	0.684698	0.735004	0.778339	6.49e-65	4.26e-62
FGF13	ADAMTS9-AS2	0.479451	0.553831	0.620311	1.58e-31	1.67e-29
FGF14	ADAMTS9-AS2	0.59848	0.659764	0.713371	3.24e-48	7.77e-46
FGF16	ADAMTS9-AS2	0.38055	0.463941	0.539848	2.06e-21	1.05e-19
FGF18	ADAMTS9-AS2	0.313176	0.401707	0.483316	5.65e-16	1.49e-14
FGFR1	ADAMTS9-AS2	0.575128	0.639171	0.695428	1.87e-44	3.57e-42
FGF17	ANKRD10-IT1	0.369273	0.453582	0.530485	1.99e-20	9.06e-19
FGF2	ANKRD44-IT1	0.38871	0.471423	0.546599	3.81e-22	2.09e-20
FGF7	ANKRD44-IT1	0.333331	0.42041	0.500378	1.71e-17	5.41e-16
FGF2	ARHGEF26-AS1	0.333093	0.42019	0.500177	1.79e-17	5.64e-16
FGF10	ARHGEF26-AS1	0.324958	0.412649	0.493305	7.51e-17	2.23e-15
FGF12	ARHGEF26-AS1	0.322442	0.410314	0.491176	1.16e-16	3.33e-15
FGF14	ARHGEF26-AS1	0.333834	0.420876	0.500802	1.57e-17	4.95e-16
FGF16	ARHGEF26-AS1	0.37517	0.459002	0.535386	6.13e-21	2.92e-19
FGFRL	ARRDC1-AS1	0.326098	0.413707	0.49427	6.15e-17	1.84e-15
FGF17	ASAP1-IT2	0.313219	0.401747	0.483352	5.61e-16	1.48e-14
FGF17	ASH1L-AS1	0.319663	0.407735	0.488822	1.88e-16	5.17e-15
FGF17	ASMTL-AS1	0.370178	0.454414	0.531238	1.66e-20	7.63e-19
FGF6	BPESC1	0.406904	0.488063	0.561577	7.7e-24	4.88e-22
FGF16	BPESC1	0.363535	0.448301	0.525705	6.13e-20	2.61e-18
FGF23	BPESC1	0.332791	0.41991	0.499922	1.89e-17	5.9e-16
FGF1	BVES-AS1	0.368236	0.452628	0.529622	2.44e-20	1.1e-18
FGF2	BVES-AS1	0.568435	0.633252	0.690257	2e-43	3.48e-41
FGF5	BVES-AS1	0.469365	0.544742	0.612238	2.31e-30	2.25e-28
FGF7	BVES-AS1	0.545183	0.61263	0.672197	5.22e-40	8.12e-38
FGF10	BVES-AS1	0.548824	0.615865	0.675035	1.58e-40	2.57e-38
FGF13	BVES-AS1	0.402586	0.48412	0.558032	1.98e-23	1.21e-21
FGF14	BVES-AS1	0.474528	0.549397	0.616374	5.91e-31	6.02e-29
FGFR1	BVES-AS1	0.504639	0.576451	0.64034	1.37e-34	1.69e-32
FGF1	C10orf55	0.321123	0.40909	0.490059	1.46e-16	4.09e-15
FGF6	C12orf77	0.354889	0.440334	0.518484	3.23e-19	1.28e-17
FGF16	C12orf77	0.439195	0.517451	0.587914	4.54e-27	3.66e-25
FGF7	C20orf197	0.328721	0.416139	0.496486	3.88e-17	1.18e-15
FGF14	C20orf197	0.359368	0.444463	0.522228	1.37e-19	5.68e-18
FGF17	C3orf35	0.345984	0.432115	0.511023	1.72e-18	6.23e-17
FGFRL	C9orf163	0.375812	0.459592	0.535919	5.38e-21	2.59e-19
FGF2	CADM3-AS1	0.628576	0.686168	0.736276	1.69e-53	5.37e-51
FGF7	CADM3-AS1	0.60044	0.661488	0.71487	1.52e-48	3.75e-46
FGF10	CADM3-AS1	0.638612	0.694939	0.74386	2.23e-55	7.9e-53
FGF13	CADM3-AS1	0.438115	0.516471	0.587038	5.89e-27	4.73e-25
FGF14	CADM3-AS1	0.480517	0.55479	0.621162	1.18e-31	1.26e-29
FGFR1	CADM3-AS1	0.453353	0.530278	0.599362	1.4e-28	1.25e-26
FGF1	CARMN	0.548759	0.615807	0.674984	1.61e-40	2.6e-38
FGF2	CARMN	0.730592	0.774556	0.812124	3.33e-76	5.91e-73
FGF5	CARMN	0.500164	0.57244	0.636795	4.99e-34	5.94e-32
FGF7	CARMN	0.704743	0.752321	0.793162	1.36e-69	1.31e-66
FGF10	CARMN	0.727057	0.771521	0.809541	2.94e-75	4.35e-72
FGF13	CARMN	0.404853	0.48619	0.559894	1.21e-23	7.46e-22
FGF14	CARMN	0.596826	0.658308	0.712105	6.11e-48	1.43e-45
FGFR1	CARMN	0.625746	0.683691	0.734132	5.6e-53	1.74e-50
FGF1	CASC15	0.483574	0.557541	0.623602	5.16e-32	5.54e-30
FGF2	CASC15	0.433485	0.512268	0.583279	1.78e-26	1.37e-24
FGF7	CASC15	0.469288	0.544673	0.612177	2.36e-30	2.28e-28
FGF10	CASC15	0.367891	0.45231	0.529334	2.61e-20	1.17e-18
FGF13	CASC15	0.395105	0.477278	0.551875	9.89e-23	5.72e-21
FGF14	CASC15	0.395184	0.477351	0.55194	9.73e-23	5.66e-21
FGF18	CASC15	0.31717	0.405419	0.486707	2.87e-16	7.8e-15
FGFR1	CASC15	0.431867	0.510798	0.581965	2.61e-26	1.99e-24
FGF12	CASC18	0.315816	0.404161	0.485558	3.62e-16	9.77e-15
FGFR2	CASC2	0.381256	0.464589	0.540433	1.78e-21	9.16e-20
FGF14	CCDC144NL-AS1	0.352837	0.438442	0.516767	4.77e-19	1.87e-17
FGFR1	CCDC144NL-AS1	0.363819	0.448563	0.525943	5.8e-20	2.48e-18
FGF23	CECR3	0.385148	0.468159	0.543655	8e-22	4.25e-20
FGF16	CLIP1-AS1	0.3242	0.411946	0.492664	8.57e-17	2.5e-15
FGF1	CYP1B1-AS1	0.395827	0.47794	0.552471	8.48e-23	4.95e-21
FGF2	CYP1B1-AS1	0.595704	0.657321	0.711246	9.38e-48	2.11e-45
FGF5	CYP1B1-AS1	0.314419	0.402863	0.484372	4.58e-16	1.22e-14
FGF7	CYP1B1-AS1	0.588801	0.651239	0.705952	1.27e-46	2.78e-44
FGF10	CYP1B1-AS1	0.569201	0.63393	0.690849	1.53e-43	2.71e-41
FGF13	CYP1B1-AS1	0.439475	0.517705	0.58814	4.25e-27	3.45e-25
FGF14	CYP1B1-AS1	0.56193	0.627492	0.68522	1.91e-42	3.2e-40
FGF16	CYP1B1-AS1	0.3775	0.461141	0.537319	3.83e-21	1.88e-19
FGFR1	CYP1B1-AS1	0.497199	0.569781	0.634443	1.16e-33	1.35e-31
FGF17	DICER1-AS1	0.312383	0.400969	0.482642	6.46e-16	1.69e-14
FGF7	DIO3OS	0.347844	0.433832	0.512583	1.22e-18	4.51e-17
FGF10	DIO3OS	0.315418	0.403791	0.48522	3.87e-16	1.04e-14
FGFR1	DIO3OS	0.327301	0.414822	0.495287	4.98e-17	1.5e-15
FGF1	DIRC1	0.339578	0.426193	0.50564	5.56e-18	1.86e-16
FGF5	DIRC1	0.347792	0.433785	0.51254	1.23e-18	4.55e-17
FGF7	DIRC1	0.430017	0.509116	0.58046	4.03e-26	3.04e-24
FGF1	DIRC3	0.377944	0.461549	0.537688	3.5e-21	1.72e-19
FGF2	DIRC3	0.596301	0.657846	0.711703	7.47e-48	1.7e-45
FGF5	DIRC3	0.379858	0.463306	0.539275	2.37e-21	1.2e-19
FGF7	DIRC3	0.583925	0.64694	0.702205	7.72e-46	1.61e-43
FGF10	DIRC3	0.573681	0.637892	0.694311	3.14e-44	5.86e-42
FGF13	DIRC3	0.417646	0.497859	0.570373	6.99e-25	4.84e-23
FGF14	DIRC3	0.564296	0.629588	0.687053	8.46e-43	1.43e-40
FGF16	DIRC3	0.336242	0.423106	0.502831	1.02e-17	3.3e-16
FGFR1	DIRC3	0.503747	0.575652	0.639634	1.78e-34	2.15e-32
FGF6	DKFZP434A062	0.33038	0.417676	0.497887	2.9e-17	8.86e-16
FGF16	DKFZP434A062	0.364467	0.44916	0.526483	5.11e-20	2.19e-18
FGF16	DLGAP1-AS3	0.33288	0.419992	0.499997	1.86e-17	5.83e-16
FGF12	DLGAP4-AS1	0.334919	0.421881	0.501716	1.29e-17	4.14e-16
FGF17	DLGAP4-AS1	0.388473	0.471207	0.546404	4e-22	2.19e-20
FGF19	DNAH17-AS1	0.314609	0.403039	0.484533	4.44e-16	1.19e-14
FGF17	DNAJC9-AS1	0.389698	0.472329	0.547415	3.1e-22	1.72e-20
FGF17	DSCR9	0.356341	0.441673	0.519699	2.45e-19	9.79e-18
FGFRL	EBLN3P	0.347767	0.433761	0.512519	1.23e-18	4.55e-17
FGF1	ENTPD1-AS1	0.337841	0.424586	0.504178	7.62e-18	2.5e-16
FGF2	ENTPD1-AS1	0.449195	0.526515	0.596006	3.95e-28	3.43e-26
FGF7	ENTPD1-AS1	0.38375	0.466877	0.542498	1.07e-21	5.6e-20
FGF10	ENTPD1-AS1	0.33202	0.419196	0.499272	2.17e-17	6.7e-16
FGF14	ENTPD1-AS1	0.344159	0.430428	0.509491	2.41e-18	8.5e-17
FGFR1	ENTPD1-AS1	0.386861	0.469729	0.545071	5.6e-22	3.01e-20
FGF17	EXTL3-AS1	0.417918	0.498108	0.570596	6.57e-25	4.59e-23
FGF1	FAM225B	0.32171	0.409635	0.490556	1.32e-16	3.73e-15
FGF2	FENDR	0.687569	0.737489	0.780469	1.46e-65	1.03e-62
FGF7	FENDR	0.547247	0.614465	0.673806	2.65e-40	4.16e-38
FGF10	FENDR	0.752353	0.79319	0.827953	2.35e-82	8.34e-79
FGF13	FENDR	0.32831	0.415758	0.49614	4.17e-17	1.26e-15
FGF14	FENDR	0.363653	0.44841	0.525804	5.99e-20	2.55e-18
FGFR1	FENDR	0.528685	0.597942	0.65929	1e-37	1.38e-35
FGF2	FGF10-AS1	0.608511	0.668581	0.721032	6.42e-50	1.67e-47
FGF5	FGF10-AS1	0.321355	0.409305	0.490255	1.4e-16	3.95e-15
FGF7	FGF10-AS1	0.566845	0.631845	0.689027	3.49e-43	6.01e-41
FGF10	FGF10-AS1	0.732621	0.776296	0.813605	9.41e-77	2.09e-73
FGF13	FGF10-AS1	0.334557	0.421546	0.501412	1.38e-17	4.4e-16
FGF14	FGF10-AS1	0.443367	0.521235	0.591294	1.65e-27	1.38e-25
FGFR1	FGF10-AS1	0.466507	0.542164	0.609946	4.87e-30	4.6e-28
FGF1	FGF14-AS2	0.367223	0.451696	0.528778	2.98e-20	1.32e-18
FGF2	FGF14-AS2	0.574833	0.638911	0.6952	2.08e-44	3.93e-42
FGF5	FGF14-AS2	0.3583	0.443479	0.521336	1.69e-19	6.87e-18
FGF7	FGF14-AS2	0.582046	0.645281	0.700759	1.54e-45	3.13e-43
FGF10	FGF14-AS2	0.568719	0.633503	0.690477	1.81e-43	3.18e-41
FGF13	FGF14-AS2	0.46873	0.54417	0.61173	2.73e-30	2.63e-28
FGF14	FGF14-AS2	0.578506	0.642156	0.698033	5.56e-45	1.08e-42
FGFR1	FGF14-AS2	0.572077	0.636474	0.693072	5.55e-44	1e-41
FGF1	FLG-AS1	0.342199	0.428616	0.507844	3.45e-18	1.19e-16
FGF2	FLG-AS1	0.395147	0.477317	0.55191	9.81e-23	5.68e-21
FGF7	FLG-AS1	0.397919	0.479853	0.554193	5.42e-23	3.22e-21
FGF10	FLG-AS1	0.339046	0.4257	0.505192	6.13e-18	2.04e-16
FGF13	FLG-AS1	0.322783	0.410631	0.491465	1.1e-16	3.15e-15
FGF14	FLG-AS1	0.357795	0.443013	0.520914	1.86e-19	7.54e-18
FGFR1	FLG-AS1	0.364832	0.449495	0.526787	4.76e-20	2.05e-18
FGF17	FLJ12825	0.313438	0.40195	0.483538	5.41e-16	1.43e-14
FGFR4	FOXD2-AS1	0.383376	0.466534	0.542189	1.15e-21	6.01e-20
FGF14	FRY-AS1	0.336404	0.423256	0.502968	9.88e-18	3.22e-16
FGF2	FTX	0.471275	0.546465	0.613769	1.4e-30	1.4e-28
FGF7	FTX	0.387219	0.470057	0.545367	5.2e-22	2.82e-20
FGF10	FTX	0.352493	0.438124	0.51648	5.09e-19	1.98e-17
FGF13	FTX	0.415721	0.496106	0.5688	1.08e-24	7.43e-23
FGF14	FTX	0.356169	0.441515	0.519555	2.53e-19	1.01e-17
FGFR1	FTX	0.377974	0.461577	0.537713	3.48e-21	1.72e-19
FGF17	GABPB1-AS1	0.353722	0.439258	0.517508	4.03e-19	1.59e-17
FGF1	GAS1RR	0.511545	0.582633	0.645799	1.82e-35	2.35e-33
FGF2	GAS1RR	0.610752	0.670548	0.72274	2.63e-50	7.06e-48
FGF5	GAS1RR	0.469628	0.54498	0.61245	2.16e-30	2.11e-28
FGF7	GAS1RR	0.662154	0.715449	0.761543	4.7e-60	2.32e-57
FGF10	GAS1RR	0.586582	0.649283	0.704247	2.9e-46	6.12e-44
FGF13	GAS1RR	0.448794	0.526151	0.595682	4.36e-28	3.77e-26
FGF14	GAS1RR	0.635217	0.691974	0.741297	9.8e-55	3.28e-52
FGF16	GAS1RR	0.320061	0.408104	0.489158	1.75e-16	4.85e-15
FGFR1	GAS1RR	0.599182	0.660381	0.713908	2.47e-48	6.01e-46
FGF17	GHRLOS	0.339241	0.425881	0.505356	5.91e-18	1.97e-16
FGF6	GPR1-AS	0.312445	0.401027	0.482695	6.39e-16	1.67e-14
FGF16	GPR1-AS	0.368951	0.453285	0.530217	2.12e-20	9.61e-19
FGF23	GPR1-AS	0.420725	0.500664	0.572888	3.47e-25	2.47e-23
FGF17	GTF3C2-AS1	0.388936	0.47163	0.546785	3.64e-22	2e-20
FGF22	GTF3C2-AS1	0.344314	0.430571	0.509621	2.34e-18	8.29e-17
FGF17	GUSBP11	0.440899	0.518997	0.589295	3.01e-27	2.46e-25
FGF1	HAND2-AS1	0.490443	0.563716	0.629074	7.76e-33	8.71e-31
FGF2	HAND2-AS1	0.639514	0.695726	0.74454	1.5e-55	5.52e-53
FGF5	HAND2-AS1	0.535683	0.604178	0.664774	1.11e-38	1.67e-36
FGF7	HAND2-AS1	0.680085	0.73101	0.774914	6.91e-64	4.23e-61
FGF10	HAND2-AS1	0.708015	0.755141	0.795572	2.16e-70	2.44e-67
FGF13	HAND2-AS1	0.371099	0.455261	0.532004	1.38e-20	6.44e-19
FGF14	HAND2-AS1	0.604535	0.665088	0.717999	3.08e-49	7.7e-47
FGFR1	HAND2-AS1	0.582309	0.645513	0.700961	1.4e-45	2.88e-43
FGF17	HCG18	0.324638	0.412352	0.493035	7.94e-17	2.34e-15
FGFR4	HNF4A-AS1	0.344856	0.431073	0.510076	2.12e-18	7.56e-17
FGF17	INE1	0.321362	0.409312	0.490261	1.4e-16	3.95e-15
FGF1	INHBA-AS1	0.463798	0.539719	0.607771	9.83e-30	9.13e-28
FGF5	INHBA-AS1	0.422111	0.501926	0.574019	2.52e-25	1.83e-23
FGF7	INHBA-AS1	0.37401	0.457936	0.534423	7.73e-21	3.64e-19
FGF14	INHBA-AS1	0.377968	0.461571	0.537708	3.48e-21	1.72e-19
FGF17	INTS6-AS1	0.34171	0.428164	0.507433	3.77e-18	1.29e-16
FGF2	IQCJ-SCHIP1-AS1	0.404854	0.486191	0.559895	1.21e-23	7.46e-22
FGF7	IQCJ-SCHIP1-AS1	0.342036	0.428466	0.507707	3.55e-18	1.22e-16
FGF10	IQCJ-SCHIP1-AS1	0.331042	0.41829	0.498446	2.58e-17	7.91e-16
FGFR1	IQCJ-SCHIP1-AS1	0.330078	0.417396	0.497632	3.06e-17	9.33e-16
FGF17	ISM1-AS1	0.35173	0.43742	0.51584	5.87e-19	2.26e-17
FGF2	JAZF1-AS1	0.340144	0.426716	0.506116	5.02e-18	1.69e-16
FGF14	JAZF1-AS1	0.374555	0.458436	0.534875	6.93e-21	3.29e-19
FGF16	JAZF1-AS1	0.420501	0.50046	0.572705	3.65e-25	2.58e-23
FGF12	KCNMB2-AS1	0.312921	0.401469	0.483099	5.9e-16	1.55e-14
FGF17	KIZ-AS1	0.356445	0.441769	0.519786	2.4e-19	9.62e-18
FGF2	KLHL30-AS1	0.384098	0.467196	0.542786	9.93e-22	5.23e-20
FGF7	KLHL30-AS1	0.338988	0.425647	0.505143	6.19e-18	2.06e-16
FGF10	KLHL30-AS1	0.3249	0.412596	0.493256	7.58e-17	2.25e-15
FGF13	KLHL30-AS1	0.332234	0.419395	0.499453	2.08e-17	6.49e-16
FGF14	KLHL30-AS1	0.352544	0.438172	0.516522	5.04e-19	1.96e-17
FGFR1	KLHL30-AS1	0.319238	0.40734	0.488461	2.02e-16	5.54e-15
FGF14	L3MBTL4-AS1	0.348069	0.434041	0.512772	1.17e-18	4.34e-17
FGF17	LAMTOR5-AS1	0.411193	0.491977	0.565093	2.98e-24	1.99e-22
FGF6	LBX1-AS1	0.316653	0.404938	0.486268	3.14e-16	8.5e-15
FGFR3	LBX2-AS1	0.361379	0.446316	0.523907	9.31e-20	3.9e-18
FGFR4	LBX2-AS1	0.447306	0.524804	0.59448	6.3e-28	5.39e-26
FGF2	LCMT1-AS2	0.312833	0.401388	0.483024	5.99e-16	1.57e-14
FGF1	LEF1-AS1	0.36383	0.448573	0.525952	5.79e-20	2.48e-18
FGF7	LEF1-AS1	0.341328	0.427811	0.507111	4.04e-18	1.37e-16
FGF13	LEF1-AS1	0.381953	0.465228	0.54101	1.54e-21	7.96e-20
FGF14	LEF1-AS1	0.499644	0.571974	0.636383	5.79e-34	6.82e-32
FGFR1	LEF1-AS1	0.374084	0.458004	0.534484	7.62e-21	3.59e-19
FGFR4	LHFPL3-AS2	0.374492	0.458379	0.534823	7.02e-21	3.32e-19
FGF2	LINC-PINT	0.34842	0.434365	0.513067	1.09e-18	4.12e-17
FGF7	LINC-PINT	0.32502	0.412707	0.493358	7.43e-17	2.21e-15
FGF23	LINC00051	0.334323	0.421329	0.501214	1.44e-17	4.56e-16
FGF2	LINC00092	0.500516	0.572755	0.637074	4.51e-34	5.4e-32
FGF7	LINC00092	0.461698	0.537822	0.606082	1.69e-29	1.55e-27
FGF10	LINC00092	0.464273	0.540148	0.608152	8.69e-30	8.16e-28
FGF13	LINC00092	0.436401	0.514916	0.585647	8.88e-27	6.97e-25
FGF14	LINC00092	0.433347	0.512142	0.583167	1.84e-26	1.41e-24
FGFR1	LINC00092	0.462377	0.538435	0.606628	1.42e-29	1.31e-27
FGF2	LINC00163	0.372695	0.456728	0.53333	1.01e-20	4.7e-19
FGF10	LINC00163	0.341659	0.428117	0.50739	3.81e-18	1.3e-16
FGF17	LINC00174	0.375314	0.459134	0.535506	5.95e-21	2.85e-19
FGF12	LINC00240	0.324367	0.412101	0.492806	8.32e-17	2.44e-15
FGF1	LINC00310	0.351323	0.437044	0.515499	6.34e-19	2.43e-17
FGF7	LINC00310	0.387128	0.469974	0.545292	5.3e-22	2.87e-20
FGF13	LINC00310	0.314846	0.403259	0.484735	4.26e-16	1.14e-14
FGF14	LINC00310	0.370128	0.454368	0.531196	1.68e-20	7.69e-19
FGFR1	LINC00310	0.32389	0.411658	0.492402	9.04e-17	2.63e-15
FGF6	LINC00461	0.321151	0.409116	0.490082	1.45e-16	4.08e-15
FGF14	LINC00461	0.332909	0.42002	0.500022	1.85e-17	5.81e-16
FGF16	LINC00461	0.44858	0.525958	0.59551	4.6e-28	3.96e-26
FGF12	LINC00485	0.348259	0.434216	0.512932	1.13e-18	4.24e-17
FGF21	LINC00485	0.321844	0.409759	0.490669	1.29e-16	3.66e-15
FGF23	LINC00485	0.342228	0.428643	0.507868	3.43e-18	1.19e-16
FGFR4	LINC00543	0.476713	0.551365	0.618122	3.3e-31	3.42e-29
FGF6	LINC00561	0.331397	0.418619	0.498746	2.42e-17	7.46e-16
FGF14	LINC00561	0.322246	0.410133	0.49101	1.2e-16	3.43e-15
FGF16	LINC00561	0.365565	0.45017	0.527397	4.12e-20	1.8e-18
FGF1	LINC00565	0.320776	0.408768	0.489765	1.55e-16	4.32e-15
FGF2	LINC00565	0.36673	0.451242	0.528368	3.28e-20	1.44e-18
FGF7	LINC00565	0.422412	0.5022	0.574265	2.35e-25	1.72e-23
FGF10	LINC00565	0.334767	0.42174	0.501588	1.33e-17	4.25e-16
FGF14	LINC00565	0.347141	0.433183	0.511993	1.39e-18	5.09e-17
FGFR1	LINC00565	0.35256	0.438186	0.516535	5.02e-19	1.96e-17
FGF17	LINC00598	0.361514	0.446441	0.52402	9.07e-20	3.8e-18
FGF14	LINC00607	0.354877	0.440324	0.518475	3.24e-19	1.28e-17
FGF16	LINC00607	0.352184	0.437839	0.51622	5.39e-19	2.09e-17
FGF13	LINC00622	0.320251	0.408281	0.48932	1.7e-16	4.71e-15
FGF17	LINC00624	0.378195	0.46178	0.537897	3.32e-21	1.66e-19
FGFR4	LINC00628	0.421313	0.501199	0.573368	3.03e-25	2.18e-23
FGF6	LINC00635	0.406759	0.487931	0.561458	7.95e-24	5.02e-22
FGF16	LINC00635	0.38113	0.464474	0.540329	1.83e-21	9.37e-20
FGF21	LINC00635	0.345027	0.43123	0.510219	2.05e-18	7.34e-17
FGF23	LINC00635	0.343236	0.429575	0.508715	2.85e-18	9.99e-17
FGF23	LINC00658	0.438043	0.516405	0.586979	5.99e-27	4.79e-25
FGF16	LINC00671	0.383516	0.466662	0.542304	1.12e-21	5.86e-20
FGF6	LINC00682	0.315534	0.403898	0.485318	3.79e-16	1.02e-14
FGF16	LINC00682	0.406068	0.4873	0.560892	9.25e-24	5.82e-22
FGF2	LINC00689	0.402462	0.484006	0.55793	2.03e-23	1.24e-21
FGF7	LINC00689	0.360057	0.445098	0.522804	1.2e-19	5.01e-18
FGF10	LINC00689	0.409082	0.490051	0.563364	4.76e-24	3.13e-22
FGFR1	LINC00689	0.321083	0.409053	0.490024	1.47e-16	4.11e-15
FGF6	LINC00691	0.315593	0.403953	0.485368	3.76e-16	1.01e-14
FGF16	LINC00691	0.405093	0.486409	0.560091	1.15e-23	7.13e-22
FGF21	LINC00691	0.319793	0.407855	0.488932	1.83e-16	5.06e-15
FGF1	LINC00702	0.555416	0.621717	0.680164	1.75e-41	2.88e-39
FGF2	LINC00702	0.684003	0.734402	0.777824	9.29e-65	5.89e-62
FGF5	LINC00702	0.532272	0.601139	0.662103	3.27e-38	4.6e-36
FGF7	LINC00702	0.688206	0.738039	0.780941	1.04e-65	7.72e-63
FGF10	LINC00702	0.703676	0.751401	0.792376	2.46e-69	2.18e-66
FGF13	LINC00702	0.407409	0.488524	0.561992	6.89e-24	4.41e-22
FGF14	LINC00702	0.579539	0.643068	0.698828	3.83e-45	7.63e-43
FGFR1	LINC00702	0.613266	0.672755	0.724655	9.56e-51	2.78e-48
FGF6	LINC00824	0.343428	0.429753	0.508876	2.75e-18	9.67e-17
FGF16	LINC00824	0.420873	0.500799	0.573009	3.35e-25	2.4e-23
FGF21	LINC00824	0.342102	0.428527	0.507762	3.51e-18	1.21e-16
FGF23	LINC00824	0.356646	0.441955	0.519954	2.31e-19	9.28e-18
FGF4	LINC00836	0.320607	0.408611	0.489622	1.59e-16	4.44e-15
FGF6	LINC00836	0.411373	0.492141	0.565241	2.86e-24	1.92e-22
FGF16	LINC00836	0.400886	0.482566	0.556634	2.86e-23	1.73e-21
FGF23	LINC00836	0.334112	0.421134	0.501036	1.49e-17	4.72e-16
FGF6	LINC00837	0.439367	0.517607	0.588053	4.36e-27	3.53e-25
FGF16	LINC00837	0.42245	0.502234	0.574295	2.33e-25	1.71e-23
FGF21	LINC00837	0.350686	0.436456	0.514966	7.15e-19	2.73e-17
FGF23	LINC00837	0.324647	0.412361	0.493043	7.93e-17	2.34e-15
FGF21	LINC00862	0.336309	0.423167	0.502887	1e-17	3.27e-16
FGF2	LINC00865	0.388008	0.47078	0.546019	4.41e-22	2.4e-20
FGF7	LINC00865	0.348621	0.434551	0.513235	1.05e-18	3.98e-17
FGF10	LINC00865	0.348238	0.434197	0.512914	1.13e-18	4.24e-17
FGF12	LINC00865	0.324387	0.41212	0.492823	8.29e-17	2.43e-15
FGF13	LINC00865	0.365191	0.449826	0.527086	4.44e-20	1.92e-18
FGF14	LINC00865	0.343007	0.429364	0.508523	2.97e-18	1.04e-16
FGFR1	LINC00865	0.34348	0.4298	0.50892	2.73e-18	9.59e-17
FGFR4	LINC0087	0.352771	0.438381	0.516712	4.83e-19	1.89e-17
FGF17	LINC00893	0.380229	0.463646	0.539582	2.2e-21	1.12e-19
FGF17	LINC00894	0.367465	0.451918	0.52898	2.84e-20	1.26e-18
FGF6	LINC00907	0.321824	0.409741	0.490652	1.29e-16	3.66e-15
FGF17	LINC00907	0.370518	0.454726	0.53152	1.55e-20	7.15e-19
FGF1	LINC00922	0.332836	0.419952	0.49996	1.87e-17	5.86e-16
FGF7	LINC00922	0.35946	0.444548	0.522305	1.35e-19	5.59e-18
FGF14	LINC00922	0.408997	0.489974	0.563294	4.85e-24	3.18e-22
FGF2	LINC00926	0.317909	0.406105	0.487334	2.53e-16	6.91e-15
FGF12	LINC00937	0.3177	0.405911	0.487157	2.62e-16	7.15e-15
FGF17	LINC00954	0.335918	0.422805	0.502558	1.08e-17	3.5e-16
FGF2	LINC00957	0.323362	0.411168	0.491955	9.91e-17	2.87e-15
FGF13	LINC00957	0.33809	0.424816	0.504387	7.29e-18	2.4e-16
FGFR1	LINC00957	0.335277	0.422212	0.502018	1.21e-17	3.89e-16
FGF2	LINC00996	0.382883	0.466082	0.54178	1.28e-21	6.62e-20
FGF7	LINC00996	0.34268	0.429061	0.508248	3.16e-18	1.1e-16
FGF10	LINC00996	0.341702	0.428157	0.507426	3.78e-18	1.29e-16
FGF2	LINC01018	0.407947	0.489016	0.562433	6.12e-24	3.96e-22
FGF7	LINC01018	0.37604	0.459801	0.536108	5.14e-21	2.49e-19
FGF10	LINC01018	0.376425	0.460155	0.536428	4.76e-21	2.31e-19
FGF13	LINC01018	0.389983	0.47259	0.54765	2.92e-22	1.63e-20
FGF14	LINC01018	0.40955	0.490478	0.563747	4.29e-24	2.83e-22
FGFR1	LINC01018	0.480105	0.554419	0.620833	1.32e-31	1.41e-29
FGF2	LINC01082	0.41241	0.493087	0.56609	2.27e-24	1.54e-22
FGF7	LINC01082	0.368247	0.452638	0.529631	2.43e-20	1.1e-18
FGF10	LINC01082	0.407124	0.488264	0.561758	7.33e-24	4.66e-22
FGFR4	LINC01091	0.322194	0.410085	0.490966	1.21e-16	3.45e-15
FGF1	LINC01094	0.387065	0.469916	0.54524	5.37e-22	2.9e-20
FGF7	LINC01094	0.392886	0.475248	0.550046	1.58e-22	9.01e-21
FGF17	LINC01107	0.334243	0.421255	0.501146	1.46e-17	4.62e-16
FGF6	LINC01111	0.358546	0.443706	0.521542	1.61e-19	6.6e-18
FGF16	LINC01111	0.399761	0.481537	0.555708	3.65e-23	2.18e-21
FGF23	LINC01111	0.377404	0.461054	0.53724	3.9e-21	1.91e-19
FGF6	LINC01141	0.369479	0.453771	0.530656	1.91e-20	8.72e-19
FGF16	LINC01141	0.364602	0.449283	0.526595	4.98e-20	2.14e-18
FGF6	LINC01180	0.436119	0.51466	0.585419	9.5e-27	7.39e-25
FGF16	LINC01180	0.423864	0.503522	0.575449	1.69e-25	1.24e-23
FGF23	LINC01180	0.331829	0.419019	0.49911	2.24e-17	6.92e-16
FGF4	LINC01192	0.334461	0.421457	0.50133	1.4e-17	4.47e-16
FGF6	LINC01192	0.399872	0.481639	0.5558	3.56e-23	2.13e-21
FGF16	LINC01192	0.373297	0.457281	0.533831	8.92e-21	4.18e-19
FGF21	LINC01192	0.332871	0.419984	0.499989	1.86e-17	5.83e-16
FGF23	LINC01192	0.38596	0.468903	0.544326	6.76e-22	3.61e-20
FGF16	LINC01204	0.318391	0.406553	0.487743	2.33e-16	6.39e-15
FGF2	LINC01215	0.325074	0.412757	0.493403	7.36e-17	2.19e-15
FGF6	LINC01227	0.366471	0.451004	0.528152	3.45e-20	1.52e-18
FGF16	LINC01227	0.389619	0.472256	0.547349	3.15e-22	1.75e-20
FGF23	LINC01227	0.325372	0.413033	0.493656	6.99e-17	2.08e-15
FGF4	LINC01297	0.331016	0.418266	0.498425	2.59e-17	7.93e-16
FGF23	LINC01297	0.380116	0.463543	0.539488	2.25e-21	1.14e-19
FGF6	LINC01304	0.428022	0.507303	0.578837	6.42e-26	4.81e-24
FGF16	LINC01304	0.478749	0.553199	0.61975	1.91e-31	1.99e-29
FGF21	LINC01304	0.341418	0.427894	0.507187	3.98e-18	1.35e-16
FGF23	LINC01304	0.369174	0.453491	0.530403	2.03e-20	9.22e-19
FGF21	LINC01305	0.32482	0.412521	0.493188	7.69e-17	2.27e-15
FGF17	LINC01341	0.36236	0.44722	0.524726	7.7e-20	3.27e-18
FGFR3	LINC01348	0.348967	0.43487	0.513525	9.86e-19	3.74e-17
FGF1	LINC01354	0.466626	0.542271	0.610041	4.72e-30	4.48e-28
FGF2	LINC01354	0.655202	0.709403	0.756337	1.24e-58	5.94e-56
FGF5	LINC01354	0.428464	0.507705	0.579196	5.79e-26	4.35e-24
FGF7	LINC01354	0.631077	0.688356	0.738168	5.84e-54	1.88e-51
FGF10	LINC01354	0.639474	0.695692	0.74451	1.53e-55	5.52e-53
FGF13	LINC01354	0.467767	0.543301	0.610957	3.51e-30	3.35e-28
FGF14	LINC01354	0.624573	0.682664	0.733243	9.16e-53	2.8e-50
FGF16	LINC01354	0.378086	0.46168	0.537806	3.4e-21	1.69e-19
FGFR1	LINC01354	0.542046	0.609841	0.669749	1.45e-39	2.21e-37
FGF17	LINC01355	0.361295	0.446238	0.523837	9.47e-20	3.95e-18
FGF2	LINC01359	0.392977	0.475332	0.550121	1.55e-22	8.86e-21
FGF7	LINC01359	0.321286	0.409242	0.490197	1.42e-16	4e-15
FGF10	LINC01359	0.329483	0.416845	0.49713	3.39e-17	1.03e-15
FGF13	LINC01359	0.348162	0.434126	0.51285	1.15e-18	4.29e-17
FGF14	LINC01359	0.417097	0.49736	0.569925	7.92e-25	5.46e-23
FGF16	LINC01359	0.337202	0.423995	0.50364	8.55e-18	2.79e-16
FGF12	LINC01361	0.351733	0.437423	0.515843	5.87e-19	2.26e-17
FGF12	LINC01410	0.330006	0.41733	0.497572	3.09e-17	9.43e-16
FGF17	LINC01410	0.346558	0.432645	0.511505	1.54e-18	5.61e-17
FGF4	LINC01492	0.332689	0.419815	0.499836	1.92e-17	5.99e-16
FGF6	LINC01492	0.441051	0.519135	0.589418	2.9e-27	2.4e-25
FGF16	LINC01492	0.411622	0.492368	0.565445	2.71e-24	1.83e-22
FGF21	LINC01492	0.361584	0.446505	0.524078	8.95e-20	3.77e-18
FGF23	LINC01492	0.345814	0.431958	0.51088	1.77e-18	6.41e-17
FGF14	LINC01505	0.337267	0.424055	0.503695	8.45e-18	2.77e-16
FGF16	LINC01505	0.454423	0.531246	0.600225	1.07e-28	9.69e-27
FGFR1	LINC01521	0.347072	0.43312	0.511936	1.4e-18	5.13e-17
FGF1	LINC01537	0.344285	0.430545	0.509597	2.35e-18	8.32e-17
FGF2	LINC01537	0.605568	0.665996	0.718788	2.05e-49	5.28e-47
FGF7	LINC01537	0.569383	0.634091	0.69099	1.44e-43	2.57e-41
FGF10	LINC01537	0.54821	0.61532	0.674556	1.93e-40	3.09e-38
FGF13	LINC01537	0.40887	0.489858	0.56319	4.99e-24	3.25e-22
FGF14	LINC01537	0.407197	0.488331	0.561818	7.22e-24	4.61e-22
FGFR1	LINC01537	0.506608	0.578214	0.641898	7.75e-35	9.61e-33
FGF2	LINC01550	0.451997	0.529052	0.598269	1.97e-28	1.75e-26
FGF7	LINC01550	0.397664	0.47962	0.553983	5.73e-23	3.39e-21
FGF10	LINC01550	0.392775	0.475146	0.549954	1.62e-22	9.19e-21
FGF6	LINC01551	0.425597	0.505098	0.576862	1.13e-25	8.35e-24
FGF16	LINC01551	0.460024	0.53631	0.604736	2.59e-29	2.37e-27
FGF21	LINC01551	0.324233	0.411977	0.492692	8.52e-17	2.49e-15
FGF23	LINC01551	0.339808	0.426405	0.505833	5.33e-18	1.79e-16
FGF6	LINC01553	0.443847	0.521669	0.591682	1.47e-27	1.24e-25
FGF16	LINC01553	0.383203	0.466375	0.542045	1.19e-21	6.21e-20
FGF21	LINC01553	0.317482	0.405709	0.486972	2.72e-16	7.41e-15
FGF23	LINC01553	0.34777	0.433765	0.512522	1.23e-18	4.55e-17
FGF6	LINC01568	0.479302	0.553697	0.620192	1.64e-31	1.72e-29
FGF16	LINC01568	0.430216	0.509297	0.580622	3.84e-26	2.91e-24
FGF21	LINC01568	0.352164	0.437821	0.516204	5.41e-19	2.09e-17
FGF23	LINC01568	0.34534	0.431519	0.510482	1.93e-18	6.97e-17
FGF2	LINC01579	0.464039	0.539936	0.607964	9.24e-30	8.62e-28
FGF5	LINC01579	0.397239	0.479231	0.553633	6.27e-23	3.68e-21
FGF7	LINC01579	0.471032	0.546246	0.613575	1.49e-30	1.48e-28
FGF10	LINC01579	0.504313	0.576158	0.640082	1.51e-34	1.83e-32
FGF13	LINC01579	0.368494	0.452866	0.529837	2.32e-20	1.05e-18
FGF14	LINC01579	0.511013	0.582157	0.645379	2.13e-35	2.71e-33
FGFR1	LINC01579	0.483632	0.557593	0.623648	5.07e-32	5.49e-30
FGF6	LINC01583	0.361933	0.446826	0.524369	8.36e-20	3.54e-18
FGF16	LINC01583	0.341004	0.427511	0.506839	4.29e-18	1.46e-16
FGF21	LINC01583	0.348103	0.434072	0.512801	1.16e-18	4.33e-17
FGF19	LINC01600	0.323346	0.411154	0.491941	9.94e-17	2.88e-15
FGF2	LOH12CR2	0.324876	0.412573	0.493236	7.62e-17	2.25e-15
FGF13	LOH12CR2	0.433748	0.512507	0.583494	1.67e-26	1.29e-24
FGF14	LOH12CR2	0.358493	0.443657	0.521497	1.62e-19	6.65e-18
FGFR1	LOH12CR2	0.378974	0.462495	0.538542	2.84e-21	1.42e-19
FGF16	LZTS1-AS1	0.347624	0.433629	0.512399	1.27e-18	4.66e-17
FGF1	MBNL1-AS1	0.5098	0.581071	0.644421	3.04e-35	3.85e-33
FGF2	MBNL1-AS1	0.727309	0.771737	0.809725	2.52e-75	4.07e-72
FGF5	MBNL1-AS1	0.522233	0.592185	0.654222	7.32e-37	9.83e-35
FGF7	MBNL1-AS1	0.642683	0.698492	0.746928	3.69e-56	1.45e-53
FGF10	MBNL1-AS1	0.77542	0.812859	0.844603	1.41e-89	8.35e-86
FGF13	MBNL1-AS1	0.394587	0.476804	0.551448	1.1e-22	6.36e-21
FGF14	MBNL1-AS1	0.517555	0.588007	0.65054	3.02e-36	3.97e-34
FGFR1	MBNL1-AS1	0.639616	0.695816	0.744617	1.43e-55	5.41e-53
FGF17	MCM3AP-AS1	0.32935	0.416722	0.497018	3.48e-17	1.06e-15
FGF17	MCPH1-AS1	0.357108	0.442381	0.52034	2.12e-19	8.57e-18
FGF16	MDS2	0.321115	0.409082	0.490052	1.46e-16	4.09e-15
FGF1	MEF2C-AS1	0.315159	0.40355	0.485	4.04e-16	1.09e-14
FGF2	MEF2C-AS1	0.662662	0.715891	0.761923	3.69e-60	1.87e-57
FGF5	MEF2C-AS1	0.340287	0.426848	0.506236	4.89e-18	1.65e-16
FGF7	MEF2C-AS1	0.613789	0.673214	0.725053	7.74e-51	2.29e-48
FGF10	MEF2C-AS1	0.59655	0.658066	0.711894	6.79e-48	1.56e-45
FGF13	MEF2C-AS1	0.347841	0.43383	0.512581	1.22e-18	4.51e-17
FGF14	MEF2C-AS1	0.529015	0.598236	0.659549	9.05e-38	1.25e-35
FGF16	MEF2C-AS1	0.365145	0.449783	0.527047	4.48e-20	1.94e-18
FGFR1	MEF2C-AS1	0.470888	0.546116	0.61346	1.55e-30	1.53e-28
FGF1	MIR1-1HG	0.319868	0.407925	0.488995	1.81e-16	5e-15
FGF2	MIR1-1HG	0.523873	0.593649	0.655511	4.43e-37	6e-35
FGF5	MIR1-1HG	0.356978	0.44226	0.520231	2.17e-19	8.75e-18
FGF7	MIR1-1HG	0.41264	0.493297	0.566279	2.16e-24	1.47e-22
FGF10	MIR1-1HG	0.512962	0.5839	0.646918	1.19e-35	1.56e-33
FGF13	MIR1-1HG	0.344345	0.4306	0.509647	2.32e-18	8.26e-17
FGF14	MIR1-1HG	0.3863	0.469215	0.544607	6.3e-22	3.38e-20
FGFR1	MIR1-1HG	0.450555	0.527746	0.597104	2.82e-28	2.49e-26
FGF1	MIR100HG	0.611026	0.670789	0.722949	2.35e-50	6.42e-48
FGF2	MIR100HG	0.754994	0.795446	0.829867	3.83e-83	1.7e-79
FGF5	MIR100HG	0.564878	0.630103	0.687504	6.92e-43	1.18e-40
FGF7	MIR100HG	0.860963	0.885065	0.905201	6.19e-126	1.1e-121
FGF10	MIR100HG	0.707977	0.755109	0.795544	2.2e-70	2.44e-67
FGF13	MIR100HG	0.471605	0.546763	0.614034	1.28e-30	1.29e-28
FGF14	MIR100HG	0.713552	0.75991	0.799643	9.08e-72	1.15e-68
FGFR1	MIR100HG	0.702652	0.750518	0.791621	4.34e-69	3.67e-66
FGF17	MIR17HG	0.368551	0.452918	0.529884	2.29e-20	1.04e-18
FGF12	MIR2052HG	0.400874	0.482555	0.556624	2.87e-23	1.73e-21
FGF19	MIR2052HG	0.339539	0.426157	0.505607	5.6e-18	1.87e-16
FGF23	MIR4300HG	0.340141	0.426713	0.506113	5.02e-18	1.69e-16
FGF1	MIR497HG	0.436163	0.514699	0.585454	9.4e-27	7.34e-25
FGF2	MIR497HG	0.654105	0.708447	0.755514	2.06e-58	9.63e-56
FGF7	MIR497HG	0.675877	0.727363	0.771784	5.78e-63	3.31e-60
FGF10	MIR497HG	0.673261	0.725094	0.769835	2.13e-62	1.14e-59
FGF13	MIR497HG	0.454733	0.531526	0.600475	9.91e-29	9.01e-27
FGF14	MIR497HG	0.544769	0.612262	0.671874	5.97e-40	9.21e-38
FGFR1	MIR497HG	0.649475	0.704414	0.752037	1.73e-57	7.67e-55
FGF23	MIR663AHG	0.314551	0.402985	0.484484	4.48e-16	1.2e-14
FGF1	MIR99AHG	0.484876	0.558712	0.62464	3.61e-32	3.95e-30
FGF2	MIR99AHG	0.648168	0.703275	0.751055	3.13e-57	1.36e-54
FGF5	MIR99AHG	0.40743	0.488543	0.562009	6.86e-24	4.41e-22
FGF7	MIR99AHG	0.741037	0.783509	0.819737	4.4e-79	1.11e-75
FGF10	MIR99AHG	0.653748	0.708136	0.755246	2.43e-58	1.11e-55
FGF13	MIR99AHG	0.494765	0.567596	0.63251	2.31e-33	2.65e-31
FGF14	MIR99AHG	0.749413	0.790677	0.825822	1.73e-81	5.11e-78
FGFR1	MIR99AHG	0.643971	0.699616	0.747898	2.07e-56	8.55e-54
FGF1	MRGPRF-AS1	0.421386	0.501266	0.573427	2.98e-25	2.15e-23
FGF2	MRGPRF-AS1	0.636064	0.692714	0.741937	6.79e-55	2.36e-52
FGF5	MRGPRF-AS1	0.445042	0.522752	0.592649	1.1e-27	9.32e-26
FGF7	MRGPRF-AS1	0.579161	0.642734	0.698537	4.39e-45	8.65e-43
FGF10	MRGPRF-AS1	0.611786	0.671456	0.723528	1.74e-50	4.96e-48
FGF13	MRGPRF-AS1	0.355509	0.440907	0.519004	2.87e-19	1.14e-17
FGF14	MRGPRF-AS1	0.5096	0.580893	0.644263	3.22e-35	4.06e-33
FGFR1	MRGPRF-AS1	0.532909	0.601707	0.662602	2.67e-38	3.79e-36
FGF1	MSC-AS1	0.61164	0.671328	0.723417	1.84e-50	5.18e-48
FGF2	MSC-AS1	0.635238	0.691992	0.741313	9.72e-55	3.28e-52
FGF5	MSC-AS1	0.40289	0.484397	0.558281	1.85e-23	1.14e-21
FGF7	MSC-AS1	0.78537	0.821317	0.851744	5.97e-93	5.3e-89
FGF10	MSC-AS1	0.533658	0.602374	0.663189	2.11e-38	3.04e-36
FGF13	MSC-AS1	0.373631	0.457587	0.534108	8.34e-21	3.92e-19
FGF14	MSC-AS1	0.619561	0.678275	0.729441	7.34e-52	2.21e-49
FGFR1	MSC-AS1	0.61126	0.670995	0.723128	2.14e-50	5.94e-48
FGF17	N4BP2L2-IT2	0.3755	0.459305	0.53566	5.73e-21	2.76e-19
FGF17	NADK2-AS1	0.331086	0.418331	0.498484	2.56e-17	7.86e-16
FGF6	NALCN-AS1	0.322982	0.410816	0.491633	1.06e-16	3.05e-15
FGF16	NALCN-AS1	0.346597	0.432681	0.511537	1.53e-18	5.58e-17
FGF1	NALT1	0.344494	0.430738	0.509772	2.26e-18	8.05e-17
FGF2	NALT1	0.407729	0.488816	0.562254	6.42e-24	4.14e-22
FGF7	NALT1	0.320108	0.408148	0.489199	1.74e-16	4.82e-15
FGF10	NALT1	0.419087	0.499172	0.57155	5.04e-25	3.55e-23
FGF13	NALT1	0.327467	0.414976	0.495427	4.84e-17	1.46e-15
FGFR1	NALT1	0.431726	0.51067	0.58185	2.69e-26	2.05e-24
FGF17	NBR2	0.33577	0.422669	0.502433	1.11e-17	3.58e-16
FGF13	NORAD	0.315114	0.403508	0.484962	4.07e-16	1.09e-14
FGFRL	NORAD	0.376428	0.460157	0.53643	4.75e-21	2.31e-19
FGF1	NR2F1-AS1	0.586741	0.649423	0.70437	2.73e-46	5.83e-44
FGF2	NR2F1-AS1	0.706946	0.75422	0.794785	3.94e-70	4.12e-67
FGF5	NR2F1-AS1	0.449452	0.526748	0.596214	3.7e-28	3.25e-26
FGF7	NR2F1-AS1	0.731315	0.775176	0.812651	2.13e-76	4.19e-73
FGF10	NR2F1-AS1	0.640393	0.696494	0.745202	1.02e-55	3.92e-53
FGF13	NR2F1-AS1	0.499635	0.571965	0.636375	5.8e-34	6.82e-32
FGF14	NR2F1-AS1	0.647053	0.702304	0.750217	5.19e-57	2.19e-54
FGFR1	NR2F1-AS1	0.685276	0.735504	0.778769	4.81e-65	3.28e-62
FGFR4	NRAV	0.346807	0.432875	0.511714	1.47e-18	5.38e-17
FGFRL	NRAV	0.335204	0.422145	0.501957	1.23e-17	3.94e-16
FGFR4	OGFRP1	0.341961	0.428397	0.507644	3.6e-18	1.24e-16
FGF4	OTX2-AS1	0.348247	0.434205	0.512921	1.13e-18	4.24e-17
FGF6	OTX2-AS1	0.335319	0.422251	0.502053	1.2e-17	3.87e-16
FGF16	OTX2-AS1	0.35978	0.444843	0.522573	1.27e-19	5.27e-18
FGF21	OTX2-AS1	0.320224	0.408256	0.489297	1.7e-16	4.73e-15
FGF23	OTX2-AS1	0.417822	0.49802	0.570517	6.72e-25	4.67e-23
FGFR3	OVOL1-AS1	0.338927	0.42559	0.505092	6.26e-18	2.08e-16
FGF2	PART1	0.385073	0.46809	0.543593	8.12e-22	4.3e-20
FGF5	PART1	0.31799	0.406181	0.487403	2.5e-16	6.83e-15
FGF7	PART1	0.311506	0.400154	0.481897	7.48e-16	1.95e-14
FGF10	PART1	0.492544	0.565603	0.630745	4.31e-33	4.87e-31
FGFR1	PART1	0.326633	0.414203	0.494722	5.6e-17	1.68e-15
FGF13	PAXBP1-AS1	0.353262	0.438833	0.517123	4.4e-19	1.73e-17
FGF17	PAXBP1-AS1	0.365209	0.449843	0.527101	4.42e-20	1.92e-18
FGFR4	PCAT7	0.340308	0.426868	0.506254	4.87e-18	1.65e-16
FGF16	PCOLCE-AS1	0.34315	0.429496	0.508643	2.9e-18	1.01e-16
FGF2	PDZRN3-AS1	0.376842	0.460538	0.536774	4.37e-21	2.14e-19
FGF10	PDZRN3-AS1	0.337277	0.424064	0.503703	8.44e-18	2.77e-16
FGF13	PDZRN3-AS1	0.368078	0.452483	0.529491	2.52e-20	1.13e-18
FGF14	PDZRN3-AS1	0.411118	0.491908	0.565032	3.03e-24	2.01e-22
FGFR1	PDZRN3-AS1	0.357987	0.443191	0.521075	1.79e-19	7.28e-18
FGF1	PGM5-AS1	0.340882	0.427399	0.506736	4.39e-18	1.48e-16
FGF2	PGM5-AS1	0.678249	0.729419	0.773549	1.75e-63	1.04e-60
FGF5	PGM5-AS1	0.41509	0.49553	0.568283	1.25e-24	8.53e-23
FGF7	PGM5-AS1	0.597837	0.659198	0.712879	4.15e-48	9.81e-46
FGF10	PGM5-AS1	0.70468	0.752267	0.793116	1.41e-69	1.31e-66
FGF13	PGM5-AS1	0.378973	0.462494	0.538541	2.84e-21	1.42e-19
FGF14	PGM5-AS1	0.534735	0.603333	0.664032	1.5e-38	2.2e-36
FGFR1	PGM5-AS1	0.511249	0.582368	0.645565	1.98e-35	2.55e-33
FGF2	PIK3CD-AS1	0.33221	0.419372	0.499432	2.09e-17	6.5e-16
FGF12	POU6F2-AS2	0.401799	0.4834	0.557384	2.35e-23	1.43e-21
FGF17	PRMT5-AS1	0.375882	0.459656	0.535978	5.31e-21	2.57e-19
FGF22	PRMT5-AS1	0.319541	0.407621	0.488718	1.92e-16	5.27e-15
FGF12	PROSER2-AS1	0.325509	0.41316	0.493771	6.82e-17	2.04e-15
FGF3	PROX1-AS1	0.365368	0.449989	0.527234	4.28e-20	1.87e-18
FGF17	PSMA3-AS1	0.342969	0.429329	0.508491	2.99e-18	1.04e-16
FGF17	PTOV1-AS2	0.356681	0.441987	0.519983	2.3e-19	9.24e-18
FGF2	PTPRD-AS1	0.405297	0.486596	0.560258	1.1e-23	6.84e-22
FGF7	PTPRD-AS1	0.470107	0.545412	0.612834	1.9e-30	1.87e-28
FGF10	PTPRD-AS1	0.380128	0.463554	0.539498	2.24e-21	1.14e-19
FGF14	PTPRD-AS1	0.48533	0.55912	0.625002	3.19e-32	3.51e-30
FGFR1	PTPRD-AS1	0.358358	0.443533	0.521385	1.67e-19	6.81e-18
FGF17	RAD51-AS1	0.378979	0.462499	0.538546	2.84e-21	1.42e-19
FGF2	RAMP2-AS1	0.352337	0.43798	0.516349	5.24e-19	2.03e-17
FGF7	RAMP2-AS1	0.323067	0.410895	0.491705	1.04e-16	3.01e-15
FGF9	RAMP2-AS1	0.313795	0.402282	0.483842	5.09e-16	1.35e-14
FGF10	RAMP2-AS1	0.342127	0.42855	0.507783	3.49e-18	1.21e-16
FGF12	RAMP2-AS1	0.389971	0.472579	0.547641	2.93e-22	1.63e-20
FGF13	RAMP2-AS1	0.413641	0.494209	0.567098	1.72e-24	1.18e-22
FGFR1	RAMP2-AS1	0.476592	0.551256	0.618025	3.4e-31	3.49e-29
FGF21	RAPGEF4-AS1	0.316348	0.404655	0.486009	3.3e-16	8.94e-15
FGF17	RBFADN	0.361712	0.446623	0.524185	8.73e-20	3.69e-18
FGF1	RBMS3-AS3	0.355844	0.441215	0.519284	2.69e-19	1.07e-17
FGF2	RBMS3-AS3	0.605199	0.665671	0.718506	2.38e-49	6.02e-47
FGF7	RBMS3-AS3	0.52804	0.597367	0.658784	1.22e-37	1.67e-35
FGF10	RBMS3-AS3	0.555848	0.6221	0.680499	1.51e-41	2.51e-39
FGF13	RBMS3-AS3	0.388691	0.471406	0.546583	3.83e-22	2.1e-20
FGF14	RBMS3-AS3	0.4539	0.530773	0.599803	1.22e-28	1.1e-26
FGFR1	RBMS3-AS3	0.49324	0.566227	0.631298	3.55e-33	4.04e-31
FGF2	RFPL1S	0.347074	0.433121	0.511937	1.4e-18	5.13e-17
FGF7	RFPL1S	0.350833	0.436592	0.515089	6.95e-19	2.66e-17
FGF14	RFPL1S	0.446228	0.523827	0.593608	8.21e-28	7e-26
FGF16	RFPL1S	0.499593	0.571928	0.636342	5.87e-34	6.85e-32
FGF17	RFPL3S	0.32456	0.41228	0.492969	8.05e-17	2.36e-15
FGF2	RGMB-AS1	0.361539	0.446463	0.52404	9.03e-20	3.8e-18
FGF7	RGMB-AS1	0.326121	0.413728	0.494289	6.13e-17	1.84e-15
FGF10	RGMB-AS1	0.391878	0.474325	0.549214	1.96e-22	1.1e-20
FGF6	RGPD4-AS1	0.40824	0.489283	0.562673	5.74e-24	3.73e-22
FGF16	RGPD4-AS1	0.418995	0.499089	0.571476	5.14e-25	3.61e-23
FGF23	RGPD4-AS1	0.350521	0.436304	0.514827	7.37e-19	2.81e-17
FGF17	RGS5	0.325965	0.413583	0.494157	6.3e-17	1.88e-15
FGFR3	RHPN1-AS1	0.359159	0.444271	0.522054	1.43e-19	5.89e-18
FGFR4	RHPN1-AS1	0.322632	0.410491	0.491337	1.12e-16	3.23e-15
FGF17	RNF139-AS1	0.436996	0.515456	0.58613	7.7e-27	6.1e-25
FGFR3	RNF157-AS1	0.322256	0.410142	0.491019	1.2e-16	3.43e-15
FGF1	RNF217-AS1	0.427805	0.507106	0.57866	6.76e-26	5.04e-24
FGF2	RNF217-AS1	0.578264	0.641942	0.697846	6.07e-45	1.17e-42
FGF5	RNF217-AS1	0.445013	0.522726	0.592626	1.11e-27	9.34e-26
FGF7	RNF217-AS1	0.53082	0.599845	0.660964	5.15e-38	7.19e-36
FGF10	RNF217-AS1	0.547701	0.614868	0.67416	2.29e-40	3.62e-38
FGF13	RNF217-AS1	0.441035	0.51912	0.589405	2.91e-27	2.4e-25
FGF14	RNF217-AS1	0.609204	0.66919	0.721561	4.87e-50	1.29e-47
FGFR1	RNF217-AS1	0.50714	0.57869	0.642318	6.63e-35	8.29e-33
FGF2	ROR1-AS1	0.338545	0.425237	0.50477	6.71e-18	2.22e-16
FGF2	RRN3P2	0.394441	0.476671	0.551328	1.14e-22	6.54e-21
FGF7	RRN3P2	0.382113	0.465376	0.541143	1.49e-21	7.73e-20
FGF13	RRN3P2	0.366848	0.451351	0.528467	3.21e-20	1.41e-18
FGF14	RRN3P2	0.313453	0.401965	0.483552	5.39e-16	1.43e-14
FGF12	RUNDC3A-AS1	0.389439	0.472091	0.547201	3.27e-22	1.81e-20
FGF17	RUSC1-AS1	0.375014	0.458858	0.535256	6.32e-21	3.01e-19
FGF17	SDCBP2-AS1	0.332128	0.419296	0.499363	2.12e-17	6.59e-16
FGF1	SERTAD4-AS1	0.420579	0.500531	0.572769	3.59e-25	2.54e-23
FGF2	SERTAD4-AS1	0.534999	0.603569	0.664239	1.38e-38	2.04e-36
FGF5	SERTAD4-AS1	0.312625	0.401195	0.482848	6.2e-16	1.62e-14
FGF7	SERTAD4-AS1	0.449293	0.526603	0.596085	3.85e-28	3.37e-26
FGF10	SERTAD4-AS1	0.572263	0.636638	0.693216	5.2e-44	9.5e-42
FGF13	SERTAD4-AS1	0.357033	0.442311	0.520277	2.15e-19	8.68e-18
FGF14	SERTAD4-AS1	0.427205	0.50656	0.578171	7.77e-26	5.77e-24
FGF18	SERTAD4-AS1	0.338001	0.424734	0.504313	7.4e-18	2.44e-16
FGFR1	SERTAD4-AS1	0.485752	0.5595	0.625339	2.84e-32	3.15e-30
FGF17	SH3BP5-AS1	0.349113	0.435004	0.513647	9.59e-19	3.64e-17
FGFR2	SH3BP5-AS1	0.318573	0.406723	0.487898	2.26e-16	6.2e-15
FGF1	SH3RF3-AS1	0.468022	0.543532	0.611162	3.28e-30	3.15e-28
FGF2	SH3RF3-AS1	0.572487	0.636836	0.693388	4.8e-44	8.87e-42
FGF7	SH3RF3-AS1	0.53336	0.602109	0.662955	2.32e-38	3.32e-36
FGF10	SH3RF3-AS1	0.53549	0.604006	0.664624	1.18e-38	1.76e-36
FGF13	SH3RF3-AS1	0.375335	0.459153	0.535523	5.93e-21	2.84e-19
FGF14	SH3RF3-AS1	0.370768	0.454956	0.531728	1.48e-20	6.82e-19
FGFR1	SH3RF3-AS1	0.672684	0.724594	0.769405	2.83e-62	1.48e-59
FGF16	SLC26A4-AS1	0.31357	0.402073	0.48365	5.29e-16	1.4e-14
FGFRL	SLCO4A1-AS1	0.33579	0.422687	0.50245	1.1e-17	3.57e-16
FGF17	SLFNL1-AS1	0.404532	0.485898	0.559631	1.29e-23	7.98e-22
FGF22	SLX1A-SULT1A3	0.324162	0.411911	0.492632	8.62e-17	2.51e-15
FGFRL	SMG7-AS1	0.316977	0.405239	0.486543	2.97e-16	8.05e-15
FGF17	SNHG1	0.358887	0.444021	0.521827	1.51e-19	6.2e-18
FGFRL	SNHG16	0.321123	0.40909	0.490058	1.46e-16	4.09e-15
FGFR4	SNHG17	0.338197	0.424915	0.504478	7.15e-18	2.36e-16
FGF17	SPAG5-AS1	0.385801	0.468757	0.544195	6.98e-22	3.72e-20
FGF17	SRRM2-AS1	0.327208	0.414736	0.495208	5.07e-17	1.53e-15
FGF17	SSBP3-AS1	0.341973	0.428407	0.507654	3.59e-18	1.24e-16
FGFRL	STARD7-AS1	0.322073	0.409972	0.490863	1.24e-16	3.52e-15
FGF2	TBX2-AS1	0.370953	0.455127	0.531883	1.42e-20	6.61e-19
FGF7	TBX2-AS1	0.366034	0.450602	0.527788	3.76e-20	1.65e-18
FGF13	TBX2-AS1	0.411574	0.492324	0.565405	2.74e-24	1.84e-22
FGFR1	TBX2-AS1	0.474378	0.549262	0.616254	6.14e-31	6.23e-29
FGF12	TCL6	0.322205	0.410095	0.490976	1.21e-16	3.45e-15
FGF1	TEX26-AS1	0.313681	0.402176	0.483745	5.19e-16	1.38e-14
FGF2	TEX26-AS1	0.331379	0.418602	0.498731	2.43e-17	7.47e-16
FGF5	TEX26-AS1	0.367699	0.452134	0.529175	2.71e-20	1.21e-18
FGF7	TEX26-AS1	0.41085	0.491665	0.564813	3.22e-24	2.13e-22
FGF14	TEX26-AS1	0.344619	0.430853	0.509877	2.21e-18	7.89e-17
FGF16	TEX26-AS1	0.393859	0.476139	0.550849	1.29e-22	7.38e-21
FGF16	TEX41	0.441958	0.519957	0.590153	2.33e-27	1.94e-25
FGF23	TEX41	0.323368	0.411174	0.49196	9.9e-17	2.87e-15
FGF17	THUMPD3-AS1	0.367367	0.451828	0.528899	2.89e-20	1.28e-18
FGF17	TMEM147-AS1	0.379107	0.462617	0.538653	2.76e-21	1.39e-19
FGF17	TPT1-AS1	0.345222	0.431411	0.510384	1.98e-18	7.11e-17
FGF16	TSIX	0.351382	0.437099	0.515549	6.27e-19	2.41e-17
FGF17	USP3-AS1	0.343829	0.430123	0.509213	2.56e-18	9.01e-17
FGF2	ZBTB20-AS1	0.39246	0.474858	0.549695	1.73e-22	9.79e-21
FGF17	ZNF252P-AS1	0.345527	0.431692	0.510639	1.87e-18	6.75e-17
FGF1	ZNF667-AS1	0.476661	0.551319	0.618081	3.34e-31	3.45e-29
FGF2	ZNF667-AS1	0.64392	0.699572	0.74786	2.12e-56	8.55e-54
FGF5	ZNF667-AS1	0.390879	0.47341	0.54839	2.42e-22	1.36e-20
FGF7	ZNF667-AS1	0.690052	0.739635	0.782309	3.96e-66	3.05e-63
FGF10	ZNF667-AS1	0.633086	0.690112	0.739688	2.46e-54	8.09e-52
FGF13	ZNF667-AS1	0.50436	0.576201	0.640119	1.49e-34	1.82e-32
FGF14	ZNF667-AS1	0.58078	0.644164	0.699785	2.44e-45	4.91e-43
FGFR1	ZNF667-AS1	0.697736	0.746275	0.787993	6.45e-68	5.2e-65
FGF17	ZNF674-AS1	0.313165	0.401696	0.483306	5.66e-16	1.49e-14
FGF2	ZNF790-AS1	0.451407	0.528517	0.597792	2.28e-28	2.02e-26
FGF7	ZNF790-AS1	0.397645	0.479602	0.553967	5.75e-23	3.39e-21
FGF10	ZNF790-AS1	0.370886	0.455065	0.531826	1.44e-20	6.68e-19
FGF13	ZNF790-AS1	0.384401	0.467474	0.543037	9.33e-22	4.93e-20
FGF14	ZNF790-AS1	0.396344	0.478412	0.552896	7.6e-23	4.45e-21
FGFR1	ZNF790-AS1	0.421474	0.501346	0.5735	2.92e-25	2.11e-23
FGF: fibroblast growth factor; FGFR: fibroblast growth factor receptor

## Sheet: Supplemental table 3
lncRNAs	HR	HR.95L	HR.95H	p.val
PTPRD-AS1	1.1776	1.06526	1.30179	0.00139395
DIRC1	1.14955	1.04592	1.26346	0.00383718
ADAMTS9-AS1	1.15965	1.04468	1.28726	0.00542686
LINC00565	1.15914	1.03834	1.294	0.00853648
CASC18	1.18522	1.04348	1.34622	0.00892557
LINC01537	1.16881	1.03724	1.31708	0.0104656
LINC00922	1.14608	1.03017	1.27503	0.0122017
INHBA-AS1	1.16098	1.03238	1.3056	0.0127058
FLG-AS1	1.13541	1.02461	1.2582	0.0153528
LINC00461	1.12481	1.02162	1.23842	0.0165902
POU6F2-AS2	1.08567	1.01503	1.16123	0.0166434
LINC01579	1.0863	1.01326	1.1646	0.0197551
GAS1RR	1.11439	1.01668	1.22149	0.0207092
CCDC144NL-AS1	1.10127	1.01229	1.19808	0.0248194
MIR1-1HG	1.10372	1.01172	1.20408	0.0262592
LEF1-AS1	1.18191	1.01943	1.37029	0.0267603
FGF10-AS1	1.11451	1.00899	1.23106	0.0326572
NR2F1-AS1	1.14308	1.01107	1.29234	0.0327014
LINC01018	1.07471	1.0052	1.14904	0.0347004
MIR99AHG	1.09698	1.00506	1.1973	0.0381674
JAZF1-AS1	1.14007	1.0065	1.29136	0.0392239
MSC-AS1	1.15886	1.00401	1.33759	0.043944
KLHL30-AS1	1.12132	1.00283	1.25381	0.0444776
LINC01094	1.1735	1.00332	1.37255	0.0453434
ZNF667-AS1	1.11883	1.00177	1.24957	0.0464542
DKFZP434A062	1.12443	1.00102	1.26307	0.0480273
LINC01107	1.12639	1.00094	1.26756	0.0482123
MIR2052HG	1.07954	0.999085	1.16647	0.0527707
LINC01354	1.0962	0.998626	1.20331	0.0534753
LINC00485	1.12544	0.997885	1.2693	0.0541705
LINC00310	1.18909	0.994668	1.42152	0.0572668
OTX2-AS1	1.09615	0.997065	1.20507	0.0575435
ADAMTS9-AS2	1.09203	0.996562	1.19664	0.0592707
LINC00607	1.116	0.994875	1.25188	0.0611648
A2M-AS1	1.12236	0.993229	1.26829	0.0641672
PROSER2-AS1	1.10478	0.990985	1.23164	0.0723874
LINC01568	1.1068	0.990457	1.2368	0.0733364
BVES-AS1	1.0806	0.992358	1.1767	0.0745102
LINC01553	1.09988	0.990377	1.22148	0.0752002
TEX41	1.08997	0.989171	1.20105	0.0818494
HAND2-AS1	1.0491	0.993861	1.10742	0.082414
LINC01297	1.07565	0.989737	1.16902	0.0859673
ASMTL-AS1	0.899096	0.794655	1.01726	0.0913564
SLX1A-SULT1A3	0.893075	0.78316	1.01842	0.0914819
LINC00163	1.09119	0.985259	1.2085	0.0939495
CYP1B1-AS1	1.10515	0.981004	1.245	0.100073
LINC00865	1.08513	0.984364	1.1962	0.100381
LINC00702	1.06207	0.988032	1.14167	0.102384
MIR497HG	1.11904	0.976912	1.28185	0.104608
DNAJC9-AS1	0.860803	0.715767	1.03523	0.11134
IQCJ-SCHIP1-AS1	1.12603	0.972014	1.30446	0.113711
CASC15	1.11393	0.974514	1.27329	0.113755
DIRC3	1.09507	0.977618	1.22664	0.116666
LINC00635	1.07661	0.981138	1.18138	0.119223
GPR1-AS	1.06323	0.983838	1.14903	0.121514
MRGPRF-AS1	1.07918	0.97922	1.18935	0.124404
ARRDC1-AS1	0.811331	0.619745	1.06214	0.128185
FGF14-AS2	1.07416	0.979104	1.17845	0.130208
RGMB-AS1	1.10599	0.970278	1.26069	0.131492
LINC01505	1.09693	0.972052	1.23786	0.133537
KCNMB2-AS1	1.05171	0.984329	1.1237	0.135596
ENTPD1-AS1	0.849195	0.684955	1.05282	0.136058
LINC01192	1.08457	0.974667	1.20686	0.136423
SNHG1	0.872381	0.728768	1.04429	0.136831
RNF139-AS1	0.884872	0.752357	1.04073	0.139492
SRRM2-AS1	0.888426	0.756318	1.04361	0.149784
OGFRP1	0.888759	0.754638	1.04672	0.157675
MIR663AHG	1.07063	0.973861	1.17701	0.157958
GHRLOS	0.884378	0.745547	1.04906	0.15847
LAMTOR5-AS1	0.87733	0.727813	1.05756	0.169798
LINC01091	1.09266	0.962092	1.24094	0.172326
DIO3OS	1.05704	0.975989	1.14482	0.172927
LINC00824	1.06706	0.96931	1.17468	0.185464
TEX26-AS1	1.07214	0.966193	1.18971	0.189473
RNF217-AS1	1.07491	0.964672	1.19775	0.190714
LINC01305	1.07051	0.966615	1.18558	0.190838
MEF2C-AS1	1.06546	0.967352	1.17351	0.198276
SLCO4A1-AS1	0.951092	0.878928	1.02918	0.212948
SLC26A4-AS1	1.06694	0.96286	1.18227	0.215991
LINC00051	1.0745	0.958397	1.20467	0.218089
RRN3P2	1.10473	0.942799	1.29446	0.218102
C9orf163	0.903921	0.769423	1.06193	0.219098
C3orf35	0.911173	0.785011	1.05761	0.221201
LINC01410	1.07253	0.958232	1.20046	0.223275
ROR1-AS1	1.07917	0.954517	1.2201	0.223739
TBX2-AS1	1.09087	0.948002	1.25526	0.224607
SH3RF3-AS1	1.08143	0.949088	1.23222	0.239839
LINC00691	1.07053	0.955176	1.19982	0.241345
SMG7-AS1	0.898824	0.74846	1.0794	0.253453
SSBP3-AS1	1.08368	0.943677	1.24446	0.254861
LBX1-AS1	1.06242	0.957055	1.17937	0.255864
LINC00837	1.05687	0.9604	1.16302	0.257398
RAPGEF4-AS1	1.06474	0.95302	1.18956	0.267356
MBNL1-AS1	1.0538	0.960247	1.15647	0.269261
MIR4300HG	1.06358	0.952251	1.18792	0.274544
BPESC1	1.06125	0.952609	1.18228	0.280658
NALT1	0.941584	0.843573	1.05098	0.283136
LINC01204	1.06458	0.948204	1.19523	0.289374
LINC00893	0.935711	0.826775	1.059	0.292704
FRY-AS1	1.0666	0.945405	1.20333	0.294776
FAM225B	1.07433	0.93894	1.22923	0.296852
LINC01141	1.06966	0.940719	1.21626	0.304192
LCMT1-AS2	1.07733	0.933263	1.24363	0.309172
RHPN1-AS1	0.941726	0.837404	1.05904	0.316199
PGM5-AS1	1.03435	0.967934	1.10532	0.318559
C10orf55	1.08105	0.927155	1.26048	0.31992
RAMP2-AS1	1.0573	0.947042	1.18041	0.321371
GUSBP11	0.917873	0.774031	1.08845	0.324419
SNHG17	0.914403	0.764985	1.09301	0.325597
LBX2-AS1	1.09056	0.916865	1.29717	0.327373
LINC01361	1.05281	0.948779	1.16825	0.332303
CADM3-AS1	1.03696	0.963491	1.11603	0.333052
CARMN	1.03923	0.960912	1.12393	0.335773
DNAH17-AS1	1.05035	0.9484	1.16325	0.345717
PSMA3-AS1	0.895881	0.71188	1.12744	0.348585
INE1	0.925493	0.786346	1.08926	0.35163
PTOV1-AS2	0.927975	0.791949	1.08736	0.355328
ARHGEF26-AS1	1.03949	0.956282	1.12995	0.362879
PCAT7	0.949644	0.849578	1.0615	0.363107
LINC01551	1.04801	0.9464	1.16053	0.367461
ZNF790-AS1	1.05222	0.94052	1.1772	0.373988
LINC00561	1.05596	0.93637	1.19082	0.374601
LINC00240	1.05972	0.930066	1.20745	0.383666
LINC01215	1.03839	0.952965	1.13148	0.389747
LINC00628	0.951392	0.847495	1.06803	0.398371
LINC00894	0.939623	0.811631	1.0878	0.404534
TSIX	0.957938	0.865078	1.06077	0.408791
LINC01304	1.04201	0.943577	1.15072	0.416293
LINC00622	0.954693	0.853594	1.06777	0.416868
LINC00867	1.0584	0.921238	1.21598	0.422845
C20orf197	1.05531	0.924841	1.20419	0.423965
LINC-PINT	1.08183	0.891465	1.31284	0.425739
RAD51-AS1	0.939294	0.805132	1.09581	0.425783
SERTAD4-AS1	1.04022	0.942091	1.14857	0.435393
SH3BP5-AS1	0.947035	0.823382	1.08926	0.445875
EBLN3P	0.924669	0.752557	1.13614	0.456083
LINC00658	1.03954	0.938322	1.15169	0.458097
SLFNL1-AS1	0.942007	0.799923	1.10933	0.473884
LINC01600	1.04275	0.929512	1.16979	0.475387
NADK2-AS1	0.958209	0.851864	1.07783	0.476935
HNF4A-AS1	0.96427	0.872184	1.06608	0.477404
FLJ12825	0.966764	0.878833	1.06349	0.487225
KIZ-AS1	0.961294	0.859588	1.07503	0.489015
RBMS3-AS3	1.0411	0.927735	1.16831	0.493516
FENDRR	1.03199	0.940984	1.13179	0.503813
LINC00598	0.957023	0.841283	1.08869	0.504168
LINC00907	1.03806	0.930162	1.15848	0.504705
NRAV	0.915618	0.704974	1.1892	0.508681
NALCN-AS1	1.03476	0.934835	1.14536	0.509627
ZNF252P-AS1	0.954803	0.831563	1.09631	0.511866
LHFPL3-AS2	1.02117	0.956632	1.09006	0.529447
MIR17HG	0.963623	0.856057	1.08471	0.539486
RUSC1-AS1	0.952834	0.815421	1.1134	0.543158
LINC01550	1.03485	0.926172	1.15629	0.545064
LINC01082	1.02738	0.94131	1.12132	0.545137
MCPH1-AS1	1.05041	0.894511	1.23348	0.548519
CLIP1-AS1	0.962362	0.847651	1.0926	0.553561
FTX	0.953037	0.811725	1.11895	0.556913
LINC00543	0.972679	0.885016	1.06903	0.565399
LINC00957	1.04946	0.889065	1.23879	0.568362
ZBTB20-AS1	0.964045	0.84968	1.0938	0.569805
LINC00862	1.03541	0.917883	1.16799	0.571337
ASAP1-IT2	1.03673	0.912546	1.17781	0.57951
GABPB1-AS1	1.03814	0.909298	1.18525	0.579805
RNF157-AS1	0.974333	0.887481	1.06968	0.58517
LINC01355	0.965542	0.849135	1.09791	0.59268
CECR3	0.973835	0.882373	1.07478	0.598265
ZNF674-AS1	0.945077	0.764324	1.16857	0.601966
LINC01359	1.03044	0.920573	1.15342	0.602165
C12orf77	1.02296	0.939256	1.11413	0.602221
RBFADN	0.963476	0.836487	1.10974	0.605879
LINC00174	0.963851	0.835965	1.1113	0.612198
LINC00092	1.02892	0.921388	1.149	0.612729
PRMT5-AS1	0.951277	0.781162	1.15844	0.619264
DLGAP4-AS1	1.03439	0.902003	1.18621	0.628431
LINC01180	1.02686	0.921892	1.14378	0.629977
CASC2	0.960305	0.813806	1.13318	0.631514
LINC00954	1.02322	0.931549	1.12392	0.631689
FOXD2-AS1	0.967332	0.841382	1.11214	0.640747
RFPL1S	1.02758	0.91057	1.15963	0.65915
TPT1-AS1	0.960869	0.802419	1.15061	0.664183
TCL6	1.0159	0.946053	1.0909	0.664301
LINC01583	1.02232	0.922351	1.13312	0.674197
INTS6-AS1	0.968116	0.831045	1.1278	0.677414
ANKRD10-IT1	0.97209	0.841788	1.12256	0.699875
L3MBTL4-AS1	1.02612	0.89696	1.17389	0.707136
LINC00689	1.01612	0.933788	1.10571	0.710701
LINC01521	0.971908	0.83283	1.13421	0.71763
SNHG16	0.962689	0.782431	1.18447	0.719239
DLGAP1-AS3	1.02164	0.908784	1.14852	0.719966
LINC01348	0.982214	0.889452	1.08465	0.722925
RGPD4-AS1	0.975337	0.849436	1.1199	0.723245
SPAG5-AS1	0.967465	0.797229	1.17405	0.737652
ASH1L-AS1	0.967833	0.789264	1.1868	0.753379
PIK3CD-AS1	0.982799	0.877007	1.10135	0.765243
LINC01492	1.01662	0.910134	1.13556	0.770307
DICER1-AS1	0.972005	0.798093	1.18381	0.777709
LINC00937	1.02024	0.887335	1.17305	0.778415
ISM1-AS1	1.01674	0.902347	1.14564	0.785118
LINC00624	0.980464	0.850017	1.13093	0.786506
OVOL1-AS1	0.985018	0.882136	1.0999	0.788542
LINC00671	1.0149	0.908964	1.13319	0.792534
TMEM147-AS1	0.977394	0.822343	1.16168	0.79529
MIR100HG	1.01445	0.907397	1.13414	0.800914
PART1	1.00858	0.940677	1.08138	0.810204
PDZRN3-AS1	1.01673	0.886192	1.16648	0.812975
NBR2	1.02414	0.840345	1.24814	0.813123
LINC00836	1.01293	0.90268	1.13664	0.827064
PAXBP1-AS1	1.01935	0.856664	1.21294	0.828935
DSCR9	0.985824	0.864075	1.12473	0.831882
N4BP2L2-IT2	1.01614	0.875409	1.1795	0.833243
ANKRD44-IT1	1.01167	0.907024	1.12838	0.83506
MDS2	0.988091	0.880083	1.10935	0.839252
LINC00682	1.01301	0.884475	1.16023	0.851875
LINC00926	0.989881	0.886806	1.10494	0.856138
LINC01227	1.01197	0.882941	1.15986	0.864196
EXTL3-AS1	0.990042	0.878115	1.11624	0.870131
PCOLCE-AS1	1.00985	0.887616	1.14892	0.881631
USP3-AS1	0.988692	0.83413	1.17189	0.895684
STARD7-AS1	0.985789	0.77277	1.25753	0.908263
LINC00996	0.993287	0.880787	1.12016	0.912543
LOH12CR2	1.00883	0.849624	1.19787	0.920088
LINC01111	1.00471	0.904094	1.11652	0.930446
THUMPD3-AS1	0.992527	0.831794	1.18432	0.933682
NORAD	1.00853	0.818441	1.24277	0.93646
GTF3C2-AS1	1.00524	0.854464	1.18261	0.949773
RUNDC3A-AS1	0.996533	0.890743	1.11489	0.951632
LZTS1-AS1	0.996229	0.860617	1.15321	0.959638
RFPL3S	1.00306	0.873391	1.15199	0.965453
RGS5	1.00351	0.843948	1.19323	0.968403
HCG18	0.997605	0.810783	1.22747	0.981914
LINC01341	1.00087	0.884714	1.13227	0.989024
PROX1-AS1	0.999725	0.913169	1.09449	0.995252
SDCBP2-AS1	1.00015	0.845585	1.18297	0.998605
MCM3AP-AS1	0.999999	0.819539	1.2202	0.999995

## Sheet: Supplemental table 4
lncRNAs	exp(coef)	lower .95	upper .95	exp(coef) [confint]	p.val
FGF10-AS1	0.78	0.66	0.92	0.78 [0.66, 0.92]	0.004
MIR2052HG	0.87	0.77	0.97	0.87 [0.77, 0.97]	0.016
POU6F2-AS2	1.12	1.01	1.23	1.12 [1.01, 1.23]	0.027
DIRC1	1.15	1	1.32	1.15 [1.00, 1.32]	0.045
HAND2.AS1	1.13	0.99	1.3	1.13 [0.99, 1.30]	0.066
ADAMTS9.AS1	0.84	0.7	1.02	0.84 [0.70, 1.02]	0.084
CCDC144NL.AS1	0.88	0.77	1.02	0.88 [0.77, 1.02]	0.091
LINC01568	0.83	0.67	1.03	0.83 [0.67, 1.03]	0.091
CASC18	0.89	0.76	1.03	0.89 [0.76, 1.03]	0.109
TEX41	1.14	0.97	1.34	1.14 [0.97, 1.34]	0.11
LINC01094	0.84	0.67	1.05	0.84 [0.67, 1.05]	0.122
GAS1RR	0.87	0.72	1.05	0.87 [0.72, 1.05]	0.143
LINC01107	0.89	0.75	1.05	0.89 [0.75, 1.05]	0.159
LINC00310	1.17	0.93	1.47	1.17 [0.93, 1.47]	0.182
LINC01354	1.14	0.93	1.4	1.14 [0.93, 1.40]	0.194
PROSER2.AS1	1.1	0.95	1.28	1.10 [0.95, 1.28]	0.204
A2M.AS1	0.87	0.7	1.08	0.87 [0.70, 1.08]	0.216
MIR99AHG	1.14	0.92	1.41	1.14 [0.92, 1.41]	0.219
LINC00607	0.92	0.79	1.08	0.92 [0.79, 1.08]	0.325
LINC01297	1.07	0.94	1.21	1.07 [0.94, 1.21]	0.334
LINC00922	1.07	0.92	1.24	1.07 [0.92, 1.24]	0.383
NR2F1.AS1	0.89	0.69	1.16	0.89 [0.69, 1.16]	0.387
LINC00461	1.07	0.92	1.24	1.07 [0.92, 1.24]	0.4
LINC00565	0.94	0.82	1.09	0.94 [0.82, 1.09]	0.409
INHBA.AS1	1.07	0.91	1.26	1.07 [0.91, 1.26]	0.417
FLG.AS1	0.95	0.82	1.09	0.95 [0.82, 1.09]	0.44
LINC01537	1.09	0.87	1.37	1.09 [0.87, 1.37]	0.453
PTPRD.AS1	0.95	0.83	1.09	0.95 [0.83, 1.09]	0.482
DKFZP434A062	1.05	0.9	1.24	1.05 [0.90, 1.24]	0.537
OTX2.AS1	1.06	0.88	1.27	1.06 [0.88, 1.27]	0.548
ASMTL.AS1	1.04	0.89	1.22	1.04 [0.89, 1.22]	0.611
SLX1A.SULT1A3	1.04	0.88	1.24	1.04 [0.88, 1.24]	0.632
LINC00163	0.97	0.84	1.11	0.97 [0.84, 1.11]	0.649
LINC00485	1.04	0.87	1.24	1.04 [0.87, 1.24]	0.657
LINC01553	0.96	0.78	1.17	0.96 [0.78, 1.17]	0.667
KLHL30.AS1	1.03	0.88	1.21	1.03 [0.88, 1.21]	0.687
ADAMTS9.AS2	1.05	0.83	1.33	1.05 [0.83, 1.33]	0.692
ZNF667.AS1	1.06	0.8	1.41	1.06 [0.80, 1.41]	0.693
LINC01018	1.02	0.92	1.13	1.02 [0.92, 1.13]	0.744
LEF1.AS1	0.97	0.78	1.19	0.97 [0.78, 1.19]	0.753
LINC01579	0.98	0.86	1.12	0.98 [0.86, 1.12]	0.763
JAZF1.AS1	1.03	0.86	1.23	1.03 [0.86, 1.23]	0.767
BVES.AS1	1.01	0.87	1.19	1.01 [0.87, 1.19]	0.853
MSC.AS1	0.98	0.68	1.39	0.98 [0.68, 1.39]	0.893
MIR100HG	1.01	0.78	1.31	1.01 [0.78, 1.31]	0.957

## Sheet: Supplemental table 5
Item	c6.all.v7.5.1.symbols	lower	r	upper	p.val	adj.p.val
Risk score	SIRNA_EIF4GI_UP	-0.479992	-0.393326	-0.299058	6.48e-14	1.3e-12
Risk score	CAMP_UP.V1_UP	-0.466415	-0.378437	-0.283045	6.45e-13	6.32e-12
Risk score	RB_P130_DN.V1_DN	-0.462587	-0.374247	-0.278549	1.21e-12	6.32e-12
Risk score	SINGH_KRAS_DEPENDENCY_SIGNATURE	-0.462306	-0.37394	-0.278219	1.26e-12	6.32e-12
Risk score	RB_P107_DN.V1_DN	-0.449768	-0.360243	-0.263551	9.17e-12	3.67e-11
Risk score	TBK1.DN.48HRS_DN	-0.44613	-0.356275	-0.25931	1.6e-11	5.34e-11
Risk score	EIF4E_DN	-0.433181	-0.342182	-0.244276	1.09e-10	2.42e-10
Risk score	LEF1_UP.V1_DN	-0.427767	-0.336301	-0.238018	2.35e-10	4.71e-10
Risk score	PDGF_ERK_DN.V1_DN	-0.425268	-0.333589	-0.235134	3.34e-10	6.08e-10
Risk score	HOXA9_DN.V1_UP	-0.38155	-0.286389	-0.185221	8.78e-08	1.35e-07
Risk score	KRAS.50_UP.V1_UP	0.0780301	0.183337	0.284598	0.000720066	0.000720066
Risk score	KRAS.600_UP.V1_UP	0.100075	0.204722	0.304888	0.00015409	0.0001622
Risk score	KRAS.300_UP.V1_UP	0.135446	0.238825	0.33706	9.33e-06	1.04e-05
Risk score	BRCA1_DN.V1_UP	0.136394	0.239736	0.337917	8.6e-06	1.01e-05
Risk score	KRAS.BREAST_UP.V1_DN	0.13935	0.242574	0.340583	6.67e-06	8.34e-06
Risk score	JAK2_DN.V1_UP	0.156719	0.259214	0.356185	1.41e-06	1.88e-06
Risk score	KRAS.KIDNEY_UP.V1_UP	0.182777	0.284065	0.379386	1.13e-07	1.61e-07
Risk score	CTIP_DN.V1_UP	0.194158	0.294876	0.389443	3.46e-08	5.77e-08
Risk score	KRAS.AMP.LUNG_UP.V1_UP	0.251637	0.349087	0.43953	4.31e-11	1.08e-10
Risk score	CAHOY_NEURONAL	0.253207	0.350559	0.440882	3.52e-11	1.01e-10

## Sheet: Supplemental table 6
Description	setSize	enrichmentScore	NES	pvalue	p.adjust	qvalues
KRAS KIDNEY UP V1 UP	137	0.612621	1.6363	1.01e-10	1.8e-08	1.25e-08
CAHOY NEURONAL	96	0.619713	1.63292	7.81e-08	2.57e-06	1.79e-06
KRAS 300 UP V1 UP	134	0.578109	1.54229	8.65e-08	2.57e-06	1.79e-06
KRAS AMP LUNG UP V1 UP	128	0.567098	1.50753	7.79e-07	1.98e-05	1.38e-05
SNF5 DN V1 DN	155	0.561296	1.50615	5.3e-08	2.57e-06	1.79e-06
CTIP DN V1 UP	126	0.564857	1.5004	1.69e-06	3.44e-05	2.4e-05
KRAS 50 UP V1 UP	45	0.577191	1.45493	0.00271937	0.0127381	0.0088888
JAK2 DN V1 UP	171	0.530591	1.42926	1.74e-06	3.44e-05	2.4e-05
PRC1 BMI UP V1 DN	179	0.528451	1.42495	3.01e-06	5.36e-05	3.74e-05
KRAS 600 UP V1 UP	262	0.520725	1.42011	6.45e-08	2.57e-06	1.79e-06
PTEN DN V1 DN	176	0.524148	1.41222	6.46e-06	9.59e-05	6.69e-05
LEF1 UP V1 UP	189	0.521574	1.40892	4.53e-06	7.33e-05	5.11e-05
CAHOY ASTROCYTIC	100	0.529194	1.39513	0.000280253	0.00216891	0.00151349
ALK DN V1 DN	133	0.523198	1.39443	7.73e-05	0.000809089	0.000564592
CRX NRL DN V1 DN	125	0.524966	1.39436	0.000191584	0.0016239	0.00113318
BRCA1 DN V1 UP	121	0.521476	1.38244	0.000225593	0.00182525	0.00127368
BMI1 DN MEL18 DN V1 DN	145	0.514284	1.37561	0.00013717	0.00130631	0.000911559
KRAS BREAST UP V1 DN	132	0.512365	1.36498	0.000499162	0.00329077	0.00229634
ESC V6 5 UP LATE V1 UP	180	0.503299	1.35721	5.7e-05	0.000676018	0.000471733
PTEN DN V1 UP	173	0.502073	1.35268	4.91e-05	0.000624402	0.000435715
IL21 UP V1 DN	173	0.499137	1.34477	6.94e-05	0.000771811	0.000538579
P53 DN V2 DN	142	0.501779	1.34144	0.00058159	0.00369725	0.00257999
MEL18 DN V1 DN	145	0.500606	1.33903	0.000480845	0.00329077	0.00229634
CYCLIN D1 KE V1 DN	181	0.495484	1.33626	0.000184782	0.0016239	0.00113318
KRAS PROSTATE UP V1 UP	128	0.498928	1.32631	0.00148186	0.00824284	0.00575195
PGF UP V1 DN	184	0.488943	1.31954	0.000330378	0.0024503	0.00170985
PRC2 SUZ12 UP V1 DN	179	0.483426	1.30354	0.000920464	0.00564974	0.00394246
KRAS BREAST UP V1 UP	128	0.489672	1.30171	0.00286736	0.0130869	0.00913222
ATF2 S UP V1 DN	182	0.478129	1.28975	0.00155549	0.00839022	0.0058548
RAPA EARLY UP V1 UP	160	0.47977	1.28917	0.0022384	0.0110677	0.00772314
KRAS LUNG BREAST UP V1 DN	135	0.481667	1.28604	0.00360731	0.0156017	0.0108871
ATM DN V1 DN	138	0.480874	1.28534	0.00368131	0.0156017	0.0108871
KRAS DF V1 DN	185	0.474152	1.27972	0.00138982	0.00798025	0.00556872
KRAS 600 LUNG BREAST UP V1 UP	259	0.469046	1.27915	0.000430629	0.00306608	0.00213955
KRAS 600 LUNG BREAST UP V1 DN	271	0.46793	1.27821	0.000139438	0.00130631	0.000911559
IL21 UP V1 UP	175	0.474242	1.27789	0.001353	0.00798025	0.00556872
DCA UP V1 UP	175	0.472448	1.27306	0.00166594	0.00872168	0.00608609
KRAS LUNG UP V1 UP	131	0.477779	1.27252	0.0075477	0.0285849	0.0199469
NOTCH DN V1 UP	175	0.468488	1.26239	0.00242339	0.0116585	0.00813542
ATM DN V1 UP	141	0.471803	1.26128	0.0054656	0.0221108	0.0154292
KRAS LUNG BREAST UP V1 UP	133	0.470812	1.25481	0.00993898	0.0368571	0.0257193
ESC J1 UP LATE V1 UP	183	0.464312	1.25259	0.00368131	0.0156017	0.0108871
NFE2L2 V2	439	0.453531	1.25216	1.97e-05	0.000269564	0.000188105
JNK DN V1 DN	181	0.461856	1.24557	0.00524251	0.0217016	0.0151436
SRC UP V1 UP	164	0.46202	1.24257	0.00739898	0.0285849	0.0199469
STK33 SKM DN	269	0.453582	1.23866	0.00201642	0.0102549	0.007156
ATF2 UP V1 UP	180	0.456727	1.23163	0.00739898	0.0285849	0.0199469
SINGH KRAS DEPENDENCY SIGNATURE	20	-0.769547	-3.29926	4.07e-08	2.57e-06	1.79e-06

## Sheet: Supplemental table 7
CTRP	PRISM
968	10-deacetylbaccatin
16-beta-bromoandrosterone	10-hydroxycamptothecin
1S,3R-RSL-3	12-O-tetradecanoylphorbol-13-acetate
3-Cl-AHPC	1-azakenpaullone
A-804598	1-naphthyl-PP1
AA-COCF3	1-phenylbiguanide
abiraterone	2,3-DCPE
ABT-199	2'-MeCCPA
ABT-737	2-methoxyestradiol
AC55649	3,4-methylenedioxy-beta-nitrostyrene
afatinib	3-amino-benzamide
AGK-2	3-deazaneplanocin-A
alisertib	3'-fluorobenzylspiperone
alisertib:navitoclax (2:1 mol/mol)	4-(4-fluorobenzoyl)-1-(4-phenylbutyl)-piperidine
alvocidib	4-chlorophenylguanidine
AM-580	4E1RCat
apicidin	4-hydroxy-phenazone
AT13387	4-iodo-6-phenylpyrimidine
AT-406	4-methylgenistein
AT7867	4-methylhistamine
austocystin D	4-pyrimidinecarbonitrile
avicin D	5-fluorouracil
avrainvillamide	5-hydroxymethyl-tolterodine
axitinib	7-aminocephalosporanic-acid
AZ-3146	7-hydroxystaurosporine
azacitidine	7-nitroindazole
AZD1480	8-bromo-cGMP
AZD4547	8-hydroxy-PIPAT
AZD6482	9-aminoacridine
AZD7545	A61603
AZD7762	A-674563
AZD8055	A-803467
B02	abemaciclib
bafilomycin A1	abiraterone
barasertib	abiraterone-acetate
bardoxolone methyl	ABT-702
Bax channel blocker	ABT-737
BCL-LZH-4	ABT-751
BEC	AC-264613
belinostat	ACDPP
bendamustine	acesulfame-potassium
betulinic acid	acetazolamide
bexarotene	acetophenazine
BI-2536	acetylcysteine
BIBR-1532	acetylsalicylsalicylic-acid
BIRB-796	acipimox
birinapant	acivicin
BIX-01294	ACY-1215
blebbistatin	adapalene
bleomycin A2	adaprev
BMS-195614	adarotene
BMS-270394	adefovir-dipivoxil
BMS-345541	ADL5859
BMS-536924	AEE788
BMS-754807	AEG3482
bortezomib	afobazole
bosutinib	AG-14361
BRD1812	ajmaline
BRD1835	albendazole
BRD4132	alexidine
BRD6340	alfacalcidol
BRD8899	alisertib
BRD8958	almorexant
BRD9647	alogliptin
BRD9876	alpelisib
BRD9876:MK-1775 (4:1 mol/mol)	altretamine
BRD-A02303741	alvespimycin
BRD-A02303741:carboplatin (1:1 mol/mol)	alvocidib
BRD-A02303741:navitoclax (2:1 mol/mol)	AM095
BRD-A05715709	AM-251
BRD-A71883111	AM-404
BRD-A86708339	AM-580
BRD-A94377914	ambazone
BRD-K01737880	amfenac
BRD-K02251932	AMG-208
BRD-K02492147	AMG-232
BRD-K03536150	AMG458
BRD-K03911514	AMG900
BRD-K04800985	aminoglutethimide
BRD-K07442505	aminophylline
BRD-K09344309	aminopurvalanol-a
BRD-K09587429	amisulpride
BRD-K11533227	ammonium-lactate
BRD-K13185470	amonafide
BRD-K13999467	amoxicillin
BRD-K14844214	amprolium
BRD-K16130065	amsacrine
BRD-K16147474	anagrelide
BRD-K17060750	anastrozole
BRD-K19103580	anguidine
BRD-K20514654	anisomycin
BRD-K24690302	AP1903
BRD-K26531177	AP26113
BRD-K27188169	apatinib
BRD-K27188169:navitoclax (2:1 mol/mol)	aphidicolin
BRD-K27224038	AR-12
BRD-K27986637	AR-42
BRD-K28456706	arctigenin
BRD-K29086754	arcyriaflavin-a
BRD-K29313308	aripiprazole
BRD-K30019337	ARRY-334543
BRD-K30748066	artemisinin
BRD-K33199242	artesunate
BRD-K33514849	AS-1949490
BRD-K34099515	AS-703026
BRD-K34222889	aspirin
BRD-K34485477	AST-1306
BRD-K35604418	astemizole
BRD-K37390332	asymmetrical-dimethylarginine
BRD-K41334119	AT13387
BRD-K41597374	AT-7519
BRD-K42260513	AT7867
BRD-K44224150	AT-9283
BRD-K45681478	atenolol-(-)
BRD-K48334597	atenolol-(+/-)
BRD-K48477130	atipamezole
BRD-K49290616	atiprimod
BRD-K50799972	atorvastatin
BRD-K51490254	aurora-a-inhibitor-i
BRD-K51831558	AV-412
BRD-K52037352	avanafil
BRD-K55116708	AVL-292
BRD-K55473186	AVN-944
BRD-K58730230	axitinib
BRD-K61166597	AZ20
BRD-K63431240	AZ3146
BRD-K64610608	AZ960
BRD-K66453893	azacitidine
BRD-K66532283	azalomycin-B
BRD-K70511574	azathioprine
BRD-K71781559	AZD1480
BRD-K71935468	AZD2014
BRD-K75293299	AZD2461
BRD-K78574327	AZD2858
BRD-K79669418	AZD3463
BRD-K80183349	AZD4547
BRD-K84807411	AZD5363
BRD-K85133207	AZD5438
BRD-K86535717	AZD6482
BRD-K88742110	AZD7762
BRD-K90370028	AZD8055
BRD-K92856060	AZD8330
BRD-K94991378	AZD9668
BRD-K96431673	azilsartan
BRD-K96970199	azithromycin
BRD-K97651142	azodicarbonamide
BRD-K99006945	azomycin-(2-nitroimidazole)
BRD-K99584050	aztreonam
BRD-M00053801	bafetinib
brefeldin A	baicalein
brivanib	baicalin
BYL-719	balapiravir
C6-ceramide	BAM7
cabozantinib	BAN-ORL-24
CAL-101	barasertib
canertinib	barasertib
carboplatin	bardoxolone
carboplatin:etoposide (40:17 mol/mol)	bardoxolone-methyl
carboplatin:UNC0638 (2:1 mol/mol)	baricitinib
CAY10576	batimastat
CAY10594	BAY-11-7082
CAY10618	BAY-11-7085
CBB-1007	BAY-87-2243
CCT036477	BAY-K-8644-(s)-(-)
CD-1530	beclomethasone-dipropionate
CD-437	bekanamycin
cediranib	belinostat
ceranib-2	bendamustine
cerulenin	bendroflumethiazide
Ch-55	benfotiamine
CHIR-99021	benzethonium
chlorambucil	benzocaine
CHM-1	benzydamine
CI-976	benzyldimethylhexadecylammonium
ciclopirox	bephenium-hydroxynaphthoate
ciclosporin	berberine
CID-5951923	beta-lapachone
CIL41	betamethasone
CIL55	betamethasone-dipropionate
CIL55A	beta-naphthol
CIL56	betulinic-acid
CIL70	bexarotene
cimetidine	BGT226
clofarabine	BI-2536
COL-3	BI-78D3
Compound 1541A	BIBR-1532
compound 1B	BIBU-1361
Compound 23 citrate	BIBX-1382
Compound 7d-cis	bicalutamide
CR-1-31B	BI-D1870
crizotinib	bifemelane
crizotinib:PLX-4032 (2:1 mol/mol)	BIIB021
cucurbitacin I	bindarit
curcumin	binimetinib
cyanoquinoline 11	birinapant
cyclophosphamide	bis(maltolato)oxovanadium(IV)
cytarabine hydrochloride	bisacodyl
cytochalasin B	bisindolylmaleimide-IX
dabrafenib	bitopertin
dacarbazine	BIX-01294
daporinad	BIX-02188
darinaparsin	blebbistatin-(-)
dasatinib	BMS-265246
DBeQ	BMS-345541
decitabine	BMS-387032
decitabine:carboplatin (1:1 mol/mol)	BMS-599626
decitabine:navitoclax (2:1 mol/mol)	BMS-626529
dexamethasone	BMS-690514
dinaciclib	BMS-707035
docetaxel	BMS-754807
docetaxel:tanespimycin (2:1 mol/mol)	BNC105
doxorubicin	BNTX
doxorubicin:navitoclax (2:1 mol/mol)	bortezomib
ELCPK	bosentan
elocalcitol	bosutinib
entinostat	brefeldin-A
epigallocatechin-3-monogallate	brequinar
erastin	brigatinib
erismodegib	brigatinib
erlotinib	brilliant-green
erlotinib:PLX-4032 (2:1 mol/mol)	bromosporine
etomoxir	broxaldine
etoposide	broxyquinoline
ETP-46464	bruceantin
EX-527	BTS-54505
FGIN-1-27	bucladesine
fingolimod	bumetanide
fluorouracil	buparlisib
fluvastatin	buphenine
foretinib	busulfan
FQI-1	butamben
FQI-2	buthionine-sulfoximine
FSC231	butylscopolamine-bromide
fulvestrant	BVT-948
fumonisin B1	BW-180C
GANT-61	BX-912
GDC-0879	cabazitaxel
GDC-0941	cabozantinib
gefitinib	caffeic-acid
gemcitabine	caffeic-acid-phenethyl-ester
GMX-1778	calcitriol
gossypol	calcium-gluceptate
GSK1059615	camptothecin
GSK2636771	camptothecin
GSK-3 inhibitor IX	camylofine-chlorhydrate
GSK4112	candesartan
GSK461364	canertinib
GSK525762A	canrenone
GSK-J4	capecitabine
GW-405833	capsaicin
GW-843682X	captamine
HBX-41108	carbachol
HC-067047	carboplatin
HLI 373	carboxyamidotriazole
hyperforin	carboxypyridine-disulfide
I-BET151	carfilzomib
ibrutinib	cariporide
IC-87114	carmofur
ifosfamide	carmustine
imatinib	carvedilol
importazole	CB-10-277
indisulam	CCG-50014
IPR-456	CCMI
isoevodiamine	CCT128930
isoliquiritigenin	CCT129202
isonicotinohydroxamic acid	CCT137690
ISOX	CD-437
ISOX:bortezomib (250:1 mol/mol)	cebranopadol
istradefylline	cediranib
itraconazole	cefdinir
IU1	cefditoren-pivoxil
JQ-1	cefpiramide
JQ-1:carboplatin (1:1 mol/mol)	CEP-32496
JQ-1:MK-0752 (1:1 mol/mol)	CEP-33779
JQ-1:navitoclax (2:1 mol/mol)	CEP-37440
JQ-1:UNC0638 (2:1 mol/mol)	cephalomannine
JQ-1:vorinostat (2:1 mol/mol)	cetrimonium
JW-480	cetylpyridinium
JW-55	CGM097
JW-74	CGP-37849
KH-CB19	CGP-52411
KHS101	CGP-54626
Ki8751	CGS-15943
Ko-143	CGS-20625
KPT185	CH5132799
KU 0060648	chicago-sky-blue-6b
KU-0063794	chidamide
KU-55933	CHIR-124
KU-60019	CHIR-98014
KW-2449	CHIR-99021
KX2-391	chlorambucil
L-685458	chloramphenicol-palmitate
lapatinib	chlorhexidine
LBH-589	chlorindanol
LE-135	chlormidazole
lenvatinib	chlorogenic-acid
leptomycin B	chloropyramine
linifanib	chloroxine
linsitinib	chlorpropamide
lomeguatrib	chlorpyrifos
lovastatin	chlorquinaldol
LRRK2-IN-1	cholecalciferol
LY-2157299	chromium-picolinate
LY-2183240	chromocarb
manumycin A	CI-844
marinopyrrole A	cibenzoline
masitinib	ciclesonide
Mdivi-1	ciclopirox
Merck60	CID-5458317
methotrexate	cidofovir
methylstat	cilostamide
MG-132	cimetidine
MGCD-265	cinacalcet
MI-1	cinalukast
MI-2	cinnarazine
mitomycin	cinromide
MK-0752	ciprofibrate
MK-1775	cisplatin
MK-2206	CL-218872
ML006	cladribine
ML029	clebopride
ML031	clenbuterol
ML050	clindamycin-phosphate
ML083	clobetasol-propionate
ML162	clobutinol
ML203	clocortolone-pivalate
ML210	clofarabine
ML239	clofazimine
ML258	clofibrate
ML311	clofoctol
ML312	clomifene
ML320	clopamide
ML334 diastereomer	clotrimazole
MLN2238	CMPD-1
MLN2480	CNX-2006
momelotinib	CNX-774
MST-312	cobicistat
myricetin	cobimetinib
myriocin	colchicine
N9-isopropylolomoucine	colforsin-daproate
nakiterpiosin	colfosceril-palmitate
narciclasine	combretastatin-A-4
navitoclax	costunolide
navitoclax:birinapant (1:1 mol/mol)	CP-673451
navitoclax:gemcitabine (1:1 mol/mol)	CP-945,598
navitoclax:MST-312 (1:1 mol/mol)	CPI-1189
navitoclax:piperlongumine (1:1 mol/mol)	CPP
navitoclax:pluripotin (1:1 mol/mol)	CR8-(R)
navitoclax:PLX-4032 (1:1 mol/mol)	creatine
navitoclax:sorafenib (1:1 mol/mol)	crenolanib
necrostatin-1	crizotinib
necrostatin-7	crizotinib-(S)
necrosulfonamide	cromakalim
nelarabine	crystal-violet
neopeltolide	CS-110266
neratinib	CUDC-101
neuronal differentiation inducer III	CUDC-907
niclosamide	curcumin
nilotinib	CX-4945
nintedanib	CX-5461
NPC-26	CYC116
NSC 74859	cyclocytidine
NSC19630	cycloheximide
NSC23766	cyclophosphamide
NSC30930	cyclosporin-A
NSC48300	cyclosporin-A
NSC632839	cyclovalone
NSC95397	cyclovirobuxin-D
nutlin-3	cyproheptadine
NVP-231	cyproterone-acetate
NVP-ADW742	cyromazine
NVP-BEZ235	cyt387
NVP-BSK805	CYT-997
NVP-TAE684	cytidine
O-6-benzylguanine	cytochalasin-B
obatoclax	cytochlor
olaparib	D-4476
oligomycin A	D-64131
omacetaxine mepesuccinate	D-7193
OSI-027	dabrafenib
OSI-930	dacarbazine
ouabain	dacinostat
oxaliplatin	daclatasvir
PAC-1	dacomitinib
paclitaxel	dalcetrapib
palmostatin B	danazol
pandacostat	danusertib
parbendazole	dapivirine
parthenolide	darapladib
pazopanib	darifenacin
PD 153035	dasatinib
PD318088	daunorubicin
PDMP	DCEBIO
pevonedistat	decitabine
PF-184	defactinib
PF-3758309	deferasirox
PF-4800567 hydrochloride	deflazacort
PF-543	deforolimus
PF-573228	dehydrocholate-acid
PF-750	delanzomib
PHA-793887	demecarium
phloretin	deoxycorticosterone-acetate
PI-103	dequalinium
pifithrin-alpha	desonide
pifithrin-mu	desoxycortone
PIK-93	dexamethasone-acetate
piperlongumine	dexrazoxane
piperlongumine:MST-312 (1:1 mol/mol)	dianhydrogalactitol
pitstop2	diaveridine
Platin	dichlorisone-acetate
PL-DI	dichloroacetate
pluripotin	dichlorvos
PLX-4032	diclazuril
PLX-4720	dicycloverine
PRIMA-1	dienogest
PRIMA-1-Met	difluprednate
PRL-3 inhibitor I	digitoxigenin
procarbazine	digitoxin
prochlorperazine	digoxigenin
purmorphamine	digoxin
PX-12	dihydroartemisinin
PYR-41	dihydroergocristine
pyrazolanthrone	dihydromyricetin
QS-11	dimethisoquin
quizartinib	dinaciclib
QW-BI-011	dioscin
R428	diphemanil
RAF265	diphenyleneiodonium
regorafenib	dirithromycin
Repligen 136	disulfiram
RG-108	DMH1
rigosertib	docetaxel
RITA	dofetilide
RO4929097	dolastatin-10
ruxolitinib	dolutegravir
salermide	domiphen
salermide:PLX-4032 (12:1 mol/mol)	domperidone
saracatinib	dorzolamide
SB-225002	dovitinib
SB-431542	doxercalciferol
SB-525334	doxifluridine
SB-743921	doxorubicin
SCH-529074	DPI-201106
SCH-79797	dronedarone
selumetinib	drospirenone
selumetinib:BRD-A02303741 (4:1 mol/mol)	D-serine
selumetinib:decitabine (4:1 mol/mol)	DU-728
selumetinib:GDC-0941 (4:1 mol/mol)	DVD-111
selumetinib:JQ-1 (4:1 mol/mol)	E7449
selumetinib:MK-2206 (8:1 mol/mol)	ebastine
selumetinib:navitoclax (8:1 mol/mol)	ecamsule-triethanolamine
selumetinib:piperlongumine (8:1 mol/mol)	echinomycin
selumetinib:PLX-4032 (8:1 mol/mol)	elacridar
selumetinib:tretinoin (2:1 mol/mol)	elesclomol
selumetinib:UNC0638 (4:1 mol/mol)	eltrombopag
selumetinib:vorinostat (8:1 mol/mol)	embelin
semagacestat	EMD-53998
serdemetan	emetine
serdemetan:SCH-529074 (1:1 mol/mol)	endo-IWR-1
SGX-523	ENMD-2076
SID 26681509	enocitabine
sildenafil	enoximone
silmitasertib	entinostat
simvastatin	enzalutamide
sirolimus	epiandrosterone
sirolimus:bortezomib (250:1 mol/mol)	epinastine
sitagliptin	epinephrine
SJ-172550	epirubicin
skepinone-L	eplerenone
SKI-II	epothilone-A
SMER-3	epothilone-B
SN-38	epothilone-D
SNS-032	eprinomectin
SNX-2112	eprobemide
SNX-2112:bortezomib (250:1 mol/mol)	eprosartan
sorafenib	eptifibatide
sotrastaurin	equol
spautin-1	ER-27319
SR1001	erastin
SR8278	ercalcitriol
SR-II-138A	erdafitinib
SRT-1720	erlotinib
staurosporine	erteberel
StemRegenin 1	erythritol
STF-31	estradiol
SU11274	estradiol-benzoate
sunitinib	estradiol-cypionate
SZ4TA2	estramustine
tacedinaline	estramustine-phosphate
tacrolimus	estrone
tamatinib	ethacridine-lactate-monohydrate
tamoxifen	ethinyl-estradiol
tandutinib	etofylline-clofibrate
tanespimycin	etomoxir
tanespimycin:bortezomib (250:1 mol/mol)	etoposide
tanespimycin:gemcitabine (1:1 mol/mol)	etoposide-phosphate
temozolomide	ETP-46464
temsirolimus	evacetrapib
teniposide	everolimus
TG-100-115	evodiamine
TG-101348	EVP4593
TGX-221	exatecan-mesylate
thalidomide	exemestane
tigecycline	famciclovir
tipifarnib-P1	famotidine
tipifarnib-P2	favipiravir
tivantinib	fdcyd
tivozanib	fedratinib
topotecan	felbamate
tosedostat	fenaclon
TPCA-1	fenbendazole
trametinib	fendiline
tretinoin	fenofibrate
tretinoin:carboplatin (2:1 mol/mol)	fenoprofen
tretinoin:navitoclax (4:1 mol/mol)	fenretinide
triazolothiadiazine	FERb-033
trifluoperazine	fexinidazole
triptolide	FG-4592
tubastatin A	filanesib
TW-37	filgotinib
UNC0321	finafloxacin
UNC0638	FK-3311
UNC0638:navitoclax (1:1 mol/mol)	FK-866
VAF-347	FK-888
valdecoxib	fleroxacin
vandetanib	FLI-06
veliparib	florfenicol
VER-155008	floxuridine
vincristine	flubendazole
vorapaxar	fludarabine
vorinostat	fludarabine-phosphate
vorinostat:carboplatin (1:1 mol/mol)	fludroxycortide
vorinostat:navitoclax (4:1 mol/mol)	flufenamic-acid
VU0155056	flumatinib
VX-680	flumethasone
WAY-362450	flumethasone-pivalate
WP1130	fluocinolone-acetonide
WZ4002	fluorometholone
WZ8040	fluoromethylcholine
XL765	fluroxene
YK 4-279	flutamide
YL54	fluticasone-propionate
YM-155	fluvastatin
zebularine	foretinib
ZSTK474	formestane
	forodesine
	forskolin
	fosbretabulin
	foscarnet
	FPH1-(BRD-6125)
	FR-122047
	FR-139317
	frentizole
	ftorafur
	fudosteine
	fulvestrant
	G-1
	galeterone
	gambogic-acid
	gamma-aminobutyric-acid
	ganetespib
	gastrodin
	GDC-0068
	GDC-0152
	GDC-0349
	GDC-0879
	GDC-0941
	GDC-0980
	gefitinib
	gemcitabine
	genipin
	genz-644282
	gestrinone
	GGTI-298
	gilteritinib
	gimeracil
	ginkgolide-A
	givinostat
	golgicide-A
	golvatinib
	gossypol
	GS-39783
	GSK1070916
	GSK1292263
	GSK1838705A
	GSK1904529A
	GSK2110183
	GSK2126458
	GSK256066
	GSK2656157
	GSK2830371
	GSK-3-inhibitor-IX
	GSK429286A
	GSK461364
	GSK650394
	GSK923295
	GSK-J4
	GTP-14564
	guanidine
	GW-3965
	GW-405833
	GW-441756
	GW-501516
	GW-583340
	GW-788388
	GW-842166
	GW-843682X
	GZD824
	HA14-1
	halcinonide
	halobetasol-propionate
	halofantrine
	halofuginone
	harringtonine
	hesperadin
	hexachlorophene
	hexaminolevulinate
	hexylresorcinol
	HMN-214
	homoharringtonine
	homoquinolinic-acid
	homosalate
	hydrocortisone
	hydroxytacrine-maleate-(R,S)
	hydroxyurea
	hyodeoxycholic-acid
	hyoscyamine
	hypericin
	hypoestoxide
	I-BET151
	I-BET-762
	ibrutinib
	ibutilide
	ICG-001
	ICI-162846
	icotinib
	idarubicin
	idasanutlin
	idazoxan
	idelalisib
	idoxuridine
	IDRA-21
	idronoxil
	IEM1754
	ifosfamide
	IKK-16
	IKK-2-inhibitor-V
	ilomastat
	imidapril
	imiloxan
	imiquimod
	INC-280
	indibulin
	indiplon
	indirubin
	indisulam
	indoprofen
	ingenol-mebutate
	INH1
	inosine
	iobenguane
	iodipamide
	iododexetimide
	IOWH032
	iproniazid
	ipsapirone
	irinotecan
	isoetharine
	isofloxythepin
	isoflupredone-acetate
	isometheptene-mucate
	isopropyl-myristate
	isoxsuprine
	ispinesib
	istradefylline
	itraconazole
	ivermectin
	ixabepilone
	ixazomib
	ixazomib-citrate
	JIB04
	JK-184
	JNJ-16259685
	JNJ-26481585
	JNJ-7706621
	josamycin
	JQ1-(+)
	JTC-801
	JTE-607
	JZL-184
	K-858
	KD-023
	KD025
	kenpaullone
	ketoconazole
	ketoprofen
	KF-38789
	KI-16425
	KI-8751
	kifunensine
	KP-1212
	KPT-185
	KPT-276
	K-Ras(G12C)-inhibitor-6
	K-strophanthidin
	KU-0063794
	KW-2449
	KW-2478
	KX2-391
	KY02111
	kynurenic-acid
	L-798106
	lacitol
	lafutidine
	lanatoside-C
	lanoconazole
	lapatinib
	lappaconite
	lasalocid
	latanoprost
	latrepirdine
	LB42708
	LCL-161
	LDN-212854
	LDN-57444
	LE-135
	lenalidomide
	lenvatinib
	lerisetron
	lestaurtinib
	letrozole
	leucovorin
	levobunolol
	levocarnitine
	levocetirizine
	levonorgestrel
	licochalcone-A
	lidamidine
	lidocaine
	linalool
	linifanib
	linsitinib
	litronesib
	lomefloxacin
	lomitapide
	lonafarnib
	lorlatinib
	lovastatin
	loxistatin-acid
	lucitanib
	lurasidone
	LY2090314
	LY2109761
	LY2183240
	LY2334737
	LY2603618
	LY2606368
	LY2608204
	LY2784544
	LY2801653
	LY2874455
	LY3023414
	LY303511
	LY364947
	LY456236
	M-344
	maprotiline
	marimastat
	masitinib
	maxacalcitol
	maytansinol-isobutyrate
	mebendazole
	meclizine
	mefexamide
	meglitinide
	MEK1-2-inhibitor
	melengestrol-acetate
	meloxicam
	melphalan
	menadione
	mephenytoin
	mepivacaine
	mercaptopurine
	mericitabine
	merimepodib
	mesna
	mesoridazine
	metaraminol
	metatinib
	methacycline
	methiazole
	methocarbamol
	methotrexate
	methoxyflurane
	methscopolamine
	methyldopa
	methylprednisolone
	metoprolol
	metoxibutropate
	metronidazole
	metyrapone
	mevastatin
	mexeneone
	mexiletine
	MG-132
	MGCD-265
	mibampator
	mibefradil
	midodrine
	midostaurin
	mifepristone
	minocycline
	mitomycin-C
	mitoxantrone
	MK-0773
	MK-0812
	MK-1775
	MK-2206
	MK-2461
	MK-3207
	MK-5108
	MK-8245
	MK-8745
	ML133
	MLN0128
	MLN8054
	mocetinostat
	monensin
	monobenzone
	morin
	motesanib
	mozavaptan
	MPI-0479605
	MRS-1220
	MTPG
	mubritinib
	mycophenolate-mofetil
	mycophenolic-acid
	N-acetylmannosamine
	nadide
	nadifloxacin
	nafcillin
	naftidrofuryl
	naftifine
	naloxone
	naltrexone
	NAN-190
	nanchangmycin
	napabucasin
	naproxen
	narasin
	narlaprevir
	navarixin
	navitoclax
	nefiracetam
	nelarabine
	nemonapride
	nemorubicin
	neratinib
	nexturastat-A
	NH125
	niacin
	niclosamide
	nicorandil
	nicotine
	nilotinib
	nilutamide
	nimorazole
	nintedanib
	niraparib
	niridazole
	nisoxetine
	nitarsone
	nithiamide
	nitisinone
	nitrocaramiphen
	nizatidine
	nizofenone
	NMS-1286937
	NMS-873
	NMS-E973
	nobiletin
	nocodazole
	nomegestrol-acetate
	nonoxynol-9
	norepinephrine
	norethindrone
	norethindrone-acetate
	noretynodrel
	norfloxacin
	norgestrel
	novobiocin
	NSC-23766
	NSC-319726
	NSC-3852
	NSC-632839
	NSC-663284
	NSC-697923
	NU-6027
	nutlin-3
	NVP-AEW541
	NVP-AUY922
	NVP-BEZ235
	NVP-BHG712
	NVP-BVU972
	NVP-TAE226
	NVP-TAE684
	obatoclax
	obidoxime
	octenidine
	octopamine
	odanacatib
	olaparib
	OLDA
	oleanolic-acid
	oleoylethanolamide
	oligomycin-A
	oltipraz
	omeprazole
	ONC201
	oncrasin-1
	ONX-0914
	oprozomib
	orantinib
	oridonin
	ornithine
	orotic-acid
	oseltamivir-phosphate
	OSI-027
	OSI-420
	OSI-930
	osimertinib
	OTS167
	OTX015
	ouabain
	oxaliplatin
	oxcarbazepine
	oxibendazole
	oxiperomide
	oxiracetam
	oxonic-acid
	oxprenolol
	oxymatrine
	oxymetazoline
	oxyphencyclimine
	oxyquinoline
	P22077
	P276-00
	P5091
	PAC-1
	paclitaxel
	pacritinib
	palbociclib
	paliperidone
	palmatine-chloride
	palmitoylethanolamide
	palomid-529
	panobinostat
	papaverine
	parachlorophenol
	parbendazole
	pardoprunox
	paricalcitol
	parthenolide
	parthenolide-(-)
	pazopanib
	PCI-24781
	PD-0325901
	PD-153035
	PD-168393
	PD-184352
	PD-198306
	PD-318088
	PD-407824
	PD-98059
	pelitinib
	penfluridol
	penicillamine-(D)
	pentagastrin
	pentamidine
	pentostatin
	pepstatin
	peruvoside
	PETCM
	pevonedistat
	PF-03758309
	PF-03814735
	PF-04136309
	PF-04217903
	PF-04457845
	PF-04691502
	PF-05212384
	PF-3845
	PF-477736
	PF-4981517
	PF-562271
	PF-573228
	PFI-1
	PFK-015
	PHA-665752
	PHA-680632
	PHA-767491
	PHA-793887
	PHA-848125
	phenazone
	phenelzine
	pheniramine
	phenylbutazone
	phenylmercuric-acetate
	phlorizin
	PI-103
	PI3K-IN-2
	PI-828
	pibenzimol
	PIK-75
	pilaralisib
	pilocarpine
	pindolol
	piperacetazine
	piperazine
	piperine
	pirenperone
	piretanide
	piroxicam
	pitavastatin
	pitolisant
	PJ-34
	PKI-179
	plinabulin
	PLX4720
	podophyllotoxin
	polydatin
	pomalidomide
	ponatinib
	posaconazole
	poziotinib
	poziotinib
	PP-1
	PP-121
	PP-2
	PP242
	PPT
	PQ-401
	PR-619
	practolol
	pralatrexate
	pranidipine
	prazosin
	prednisolone
	prednisolone-acetate
	prednisolone-hemisuccinate
	prednisolone-tebutate
	primaquine
	proflavine-hemisulfate
	propoxycaine
	propranolol
	proscillaridin-A
	protirelin
	PRT062070
	PRT062607
	PSB-1115
	PSI-7976
	PTC-209
	pterostilbene
	PU-H71
	puromycin
	pyrimethamine
	pyrithione-zinc
	pyritinol
	pyroxamide
	quinethazone
	quinidine
	quizartinib
	R306465
	R406
	R547
	rabeprazole
	racecadotril
	raclopride
	radezolid
	RAF265
	raloxifene
	raltitrexed
	ramatroban
	ramifenazone
	ranitidine
	refametinib
	regorafenib
	remoxipride
	repaglinide
	repsox
	resatorvid
	resiquimod
	resminostat
	RG108
	RG2833
	RGFP966
	rheochrysidin
	RI-1
	ribavirin
	ribitol
	ribociclib
	riboflavin
	rifampin
	rigosertib
	riluzole
	rimexolone
	riociguat
	RITA
	ritodrine
	RKI-1447
	RN-1734
	Ro-04-5595
	Ro-10-5824
	Ro-106-9920
	Ro-4987655
	Ro-90-7501
	Ro-9187
	rociletinib
	romidepsin
	roquinimex
	RS-16566
	RS-17053
	RS-504393
	RS-67506
	RU-58841
	rubitecan
	rucinol
	rutin
	ruxolitinib
	ryuvidine
	S26948
	salidroside
	salinomycin
	salvianolic-acid-B
	salvinorin-A
	sangivamycin
	SAR131675
	saracatinib
	sarafloxacin
	satraplatin
	saxagliptin
	SB-200646
	SB-205384
	SB-216641
	SB-218078
	SB-218795
	SB-225002
	SB-228357
	SB-2343
	SB-239063
	SB-242235
	SB-366791
	SB-431542
	SB-505124
	SB-525334
	SB-657510
	SB-743921
	SB-939
	SC-12267
	SC-144
	SCH-58261
	SCH-900776
	sclareol
	scriptaid
	SCS
	SDZ-WAG-994
	secnidazole
	securinine
	selamectin
	selinexor
	selumetinib
	semaxanib
	Se-methylselenocysteine
	serdemetan
	sertindole
	sevoflurane
	SGI-1027
	SGI-1776
	SIB-1757
	SID-7969543
	simvastatin
	sirolimus
	skepinone-L
	SKF-96365
	SKI-II
	S-methylcysteine
	SMI-4a
	SNS-314
	SNX-2112
	SNX-5422
	sobetirome
	sodium-stibogluconate
	sodium-tanshinone-II-A-sulfonate
	sonidegib
	sorafenib
	sparfloxacin
	spermidine
	spermine
	spiradoline
	spironolactone
	SR-27897
	SR-33805
	SR-57227A
	SRT1720
	STA-5326
	stattic
	stemregenin-1
	STF-118804
	streptozotocin
	SU014813
	SU3327
	sulconazole
	sulfabenzamide
	sulfamethazine
	sulfanilamide
	sulfasalazine
	sulmazole
	sunitinib
	suxibuzone
	tacalcitol
	tacedinaline
	tacrolimus
	tagatose
	TAK-285
	TAK-632
	TAK-715
	TAK-733
	TAK-901
	talazoparib
	talmapimod
	taltirelin
	taltobulin
	TAME
	tamibarotene
	tamoxifen
	tanaproget
	tandutinib
	tanespimycin
	tanshinone-I
	TAS-103
	taselisib
	tasisulam
	taurine
	tazemetostat
	TC1
	tecastemizole
	tedizolid
	tedizolid-phosphate
	telatinib
	telotristat-ethyl
	temocapril
	temoporfin
	temozolomide
	temsirolimus
	teniposide
	tenovin-6
	tepoxalin
	teprenone
	terbutaline
	terconazole
	terfenadine
	teriflunomide
	teroxirone
	tetrahydropapaverine
	tetrahydrouridine
	tetramethylthiuram-monosulfide
	tetrandrine
	tezacaftor
	TG-02
	TG100-115
	TG-100572
	TG-100713
	TG-101209
	TH-302
	thiamine
	thiocolchicoside
	thioguanine
	thiomersal
	thioproperazine
	thiostrepton
	thiram
	thonzonium
	tiagabine
	tideglusib
	tilmicosin
	tiludronate
	tioguanine
	tiotidine
	tioxolone
	tipifarnib
	tipiracil
	tipranavir
	tirapazamine
	tivantinib
	tivozanib
	TMC-353121
	TMS
	tofogliflozin
	topotecan
	torasemide
	torcetrapib
	toremifene
	torin-1
	torin-2
	tosedostat
	TPCA-1
	trametinib
	tranilast
	trans-4-hydroxycrotonic-acid
	trapidil
	tremorine
	trequinsin
	triamcinolone
	triamcinolone-acetonide
	triamterene
	triapine
	trichostatin-a
	triciribine
	triclabendazole
	trifluridine
	trimebutine
	triptolide
	trolox
	trometamol
	tropisetron
	trovafloxacin
	tryptanthrin
	TU-2100
	tucatinib
	TW-37
	TWS-119
	tyrphostin-A9
	tyrphostin-AG-1296
	tyrphostin-AG-1478
	tyrphostin-AG-494
	tyrphostin-AG-99
	U-0126
	U-0126
	U-18666A
	ubenimex
	UH-232-(+)
	UK-383367
	ulipristal
	unbs-5162
	UNC0631
	UNC2250
	uprosertib
	uracil
	uric-acid
	uridine
	usniacin-(+)
	valnemulin
	valrubicin
	vandetanib
	vanoxerine
	vatalanib
	VE-821
	VE-822
	vemurafenib
	venetoclax
	VER-49009
	verubulin
	vidarabine
	vinblastine
	vincamine
	vincristine
	vindesine
	vinflunine
	vinorelbine
	vismodegib
	VLX600
	volasertib
	voreloxin
	vorinostat
	voxtalisib
	VS-4718
	VTP-27999
	VU0238429
	VU0361737
	VU0364770
	VX-702
	VX-765
	warfarin
	WAY-170523
	WAY-600
	WHI-P154
	WP1066
	WP1130
	WYE-125132
	WYE-354
	WZ-3146
	WZ-4002
	WZ8040
	xanomeline
	XBD173
	xilobam
	XL388
	XL647
	XL888
	xylazine
	Y-27632
	Y-320
	Y-39983
	YM-155
	YM-976
	YO-01027
	zaldaride
	zardaverine
	ziprasidone
	ZK-811752
	ZK-93423
	ZK-93426
	ZLN005
	ZM-306416
	ZM-447439
	zolantidine
	zolmitriptan
	ZSTK-474
CTRP: Cancer Therapeutics Response Portal

## Sheet: Supplemental table 8
CTRP	PRISM
697	5637
5637	2313287
2313287	22RV1
22RV1	253J
253J	253JBV
253JBV	42MGBA
42MGBA	639V
639V	647V
647V	769P
769P	786O
786O	8305C
8305C	8505C
8505C	8MGBA
8MGBA	A101D
A101D	A172
A172	A204
A204	A2058
A2058	A2780
A253	A375
A2780	A549
A375	A673
A3KAW	A704
A498	ABC1
A4FUK	ACCMESO1
A549	ACHN
A673	AGS
ACCMESO1	AN3CA
ACHN	ASPC1
AGS	BC3C
ALLSIL	BCPAP
AM38	BECKER
AML193	BEN
AMO1	BFTC905
AN3CA	BFTC909
ASPC1	BHT101
AU565	BICR16
BC3C	BICR31
BCP1	BICR56
BCPAP	BICR6
BDCM	BT474
BECKER	BT549
BEN	BXPC3
BFTC905	CADOES1
BFTC909	CAKI1
BHT101	CAL120
BHY	CAL12T
BICR16	CAL27
BICR22	CAL29
BICR31	CAL51
BICR56	CAL54
BICR6	CAL62
BL41	CAL78
BL70	CALU6
BT12	CAMA1
BT16	CAOV3
BT20	CAPAN2
BT474	CCFSTTG1
BT549	CFPAC1
BV173	CJM
BXPC3	CL34
C2BBE1	COLO668
C32	COLO679
CA46	COLO680N
CADOES1	COLO741
CAKI1	COLO783
CAKI2	COLO792
CAL120	COLO800
CAL12T	CORL105
CAL148	CORL23
CAL27	COV362
CAL29	COV434
CAL33	DANG
CAL51	DAOY
CAL54	DBTRG05MG
CAL62	DETROIT562
CAL78	DKMG
CAL851	DMS273
CALU1	EBC1
CALU3	ECGI10
CALU6	EFM192A
CAMA1	EFO21
CAOV3	EFO27
CAPAN1	EN
CAPAN2	ES2
CAS1	ESS1
CCFSTTG1	EWS502
CCK81	FADU
CFPAC1	FTC133
CHAGOK1	FTC238
CHP126	G292CLONEA141B1
CHP212	G361
CI1	G401
CJM	G402
CL11	GAMG
CL34	GB1
CMK	GCT
CMLT1	GI1
COLO201	GMS10
COLO320	GOS3
COLO668	GP2D
COLO678	H4
COLO680N	HARA
COLO684	HCC1143
COLO699	HCC1195
COLO741	HCC1359
COLO792	HCC1419
COLO800	HCC1428
COLO829	HCC1438
CORL105	HCC15
CORL279	HCC1806
CORL47	HCC1937
CORL88	HCC366
CORL95	HCC38
COV362	HCC4006
COV434	HCC44
COV644	HCC56
CW2	HCC78
D283MED	HCC827
DANG	HCC95
DAOY	HCT116
DAUDI	HCT15
DB	HDQP1
DBTRG05MG	HEC108
DEL	HEC151
DETROIT562	HEC1A
DKMG	HEC1B
DLD1	HEC251
DMS114	HEC265
DMS273	HEC59
DMS454	HEC6
DMS53	HEP3B217
DMS79	HEYA8
DND41	HGC27
DOHH2	HLF
DU4475	HMC18
DV90	HOS
EB1	HPAC
EBC1	HS294T
ECC10	HS729
ECC12	HS766T
ECGI10	HS852T
EFE184	HS939T
EFM192A	HS944T
EFO21	HSC2
EFO27	HSC3
EHEB	HT1080
EJM	HT1376
EKVX	HT144
EM2	HT29
EN	HT55
EOL1	HUCCT1
EPLC272H	HUH28
ES2	HUH6
ESS1	HUH7
F36P	HUPT3
FADU	IALM
FTC133	IGR1
FTC238	IGR37
FU97	IGROV1
FUOV1	IM95
G292CLONEA141B1	IPC298
G361	ISHIKAWAHERAKLIO02ER
G401	ISTMES1
G402	ISTMES2
GA10	J82
GAMG	JHH1
GB1	JHH4
GCT	JHH5
GDM1	JHH6
GI1	JHH7
GMS10	JHOC5
GOS3	JHOM1
GP2D	JHOS2
GRANTA519	JHUEM2
GSS	JIMT1
GSU	JMSU1
HARA	K029AX
HCC1143	KALS1
HCC1171	KELLY
HCC1195	KMBC2
HCC1395	KMRC1
HCC1419	KMRC20
HCC1428	KMRC3
HCC1438	KNS42
HCC15	KNS60
HCC1500	KNS62
HCC1569	KNS81
HCC1806	KP2
HCC1833	KP3
HCC1937	KP4
HCC1954	KU1919
HCC202	KURAMOCHI
HCC2108	KYSE140
HCC2218	KYSE150
HCC2279	KYSE180
HCC2935	KYSE270
HCC33	KYSE30
HCC366	KYSE410
HCC38	KYSE510
HCC4006	KYSE520
HCC44	KYSE70
HCC56	L33
HCC78	LC1SQSF
HCC827	LCLC103H
HCC95	LI7
HCT116	LK2
HCT15	LMSU
HDLM2	LN18
HDMYZ	LN229
HDQP1	LNCAPCLONEFGC
HEC108	LOUNH91
HEC151	LOVO
HEC1A	LOXIMVI
HEC1B	LS1034
HEC251	LS180
HEC265	LS411N
HEC50B	LS513
HEC59	LU99
HEC6	LUDLU1
HEL	LXF289
HEL9217	MALME3M
HELA	MCAS
HEP3B217	MCF7
HEPG2	MDAMB175VII
HEYA8	MDAMB231
HGC27	MDAMB435S
HH	MDAMB436
HL60	MDAMB468
HLF	MELHO
HMC18	MELJUSO
HMCB	MESSA
HOP62	MEWO
HOP92	MFE280
HOS	MFE296
HPAC	MFE319
HPAFII	MG63
HPBALL	MHHES1
HS294T	MIAPACA2
HS578T	MKN1
HS611T	MKN45
HS683	MKN7
HS688AT	MKN74
HS729	MON
HS746T	MPP89
HS766T	MSTO211H
HS822T	NB1
HS839T	NCIH1048
HS852T	NCIH1299
HS888T	NCIH1339
HS895T	NCIH1355
HS934T	NCIH1373
HS936T	NCIH1435
HS940T	NCIH1437
HS944T	NCIH1563
HSC2	NCIH1568
HSC3	NCIH1573
HSC4	NCIH1581
HT	NCIH1623
HT1080	NCIH1648
HT115	NCIH1650
HT1197	NCIH1651
HT1376	NCIH1693
HT144	NCIH1703
HT29	NCIH1792
HT55	NCIH1793
HUCCT1	NCIH1838
HUG1N	NCIH1915
HUH1	NCIH1944
HUH28	NCIH1975
HUH6	NCIH2009
HUNS1	NCIH2023
HUPT3	NCIH2030
HUPT4	NCIH2052
HUT78	NCIH2087
IALM	NCIH2110
IGR1	NCIH2122
IGR37	NCIH2126
IGR39	NCIH2170
IGROV1	NCIH2172
IM95	NCIH2228
IMR32	NCIH226
IPC298	NCIH23
ISHIKAWAHERAKLIO02ER	NCIH2347
ISTMES1	NCIH2444
J82	NCIH2452
JEKO1	NCIH28
JHH1	NCIH292
JHH2	NCIH322
JHH4	NCIH358
JHH5	NCIH446
JHH6	NCIH460
JHOC5	NCIH520
JHOM1	NCIH522
JHOS2	NCIH596
JHUEM1	NCIH650
JHUEM2	NCIH661
JHUEM3	NCIH727
JHUEM7	NCIH747
JIMT1	NCIH838
JJN3	NCIH841
JK1	NCIN87
JL1	NUGC3
JM1	NUGC4
JMSU1	OAW42
JURKAT	OC314
JURLMK1	OC316
JVM2	OE19
JVM3	OE21
K029AX	OE33
K562	ONCODG1
KALS1	ONS76
KARPAS299	OSRC2
KARPAS422	OUMS23
KARPAS620	OV56
KASUMI1	OV7
KASUMI2	OVCAR8
KATOIII	OVISE
KCL22	OVK18
KE37	OVTOKO
KE39	PANC0203
KE97	PANC0327
KELLY	PANC0403
KG1C	PANC0813
KHM1B	PANC1
KIJK	PANC1005
KLE	PATU8902
KM12	PATU8988S
KMBC2	PATU8988T
KMH2	PC14
KMM1	PC3
KMRC1	PECAPJ15
KMRC2	PECAPJ41CLONED2
KMRC20	PECAPJ49
KMRC3	PK1
KMS11	PK45H
KMS12BM	PK59
KMS21BM	PLCPRF5
KMS26	PSN1
KMS27	QGP1
KMS28BM	RCC10RGB
KMS34	RCM1
KNS42	RD
KNS60	RERFLCAD1
KNS62	RERFLCAD2
KNS81	RERFLCAI
KO52	RERFLCKJ
KP2	RERFLCMS
KP3	RH30
KP4	RKN
KPL1	RKO
KPNSI9S	RL952
KPNYN	RMGI
KU1919	RMUGS
KU812	RT112
KURAMOCHI	RT4
KYM1	RVH421
KYO1	S117
KYSE140	SBC5
KYSE150	SCABER
KYSE180	SCC25
KYSE30	SF126
KYSE410	SF295
KYSE450	SF539
KYSE510	SH10TC
KYSE520	SH4
KYSE70	SIMA
L1236	SJSA1
L33	SKES1
L363	SKHEP1
L428	SKMEL2
L540	SKMEL24
LAMA84	SKMEL3
LC1F	SKMEL30
LC1SQSF	SKMEL5
LCLC103H	SKMES1
LCLC97TM1	SKNAS
LI7	SKNBE2
LK2	SKOV3
LMSU	SKUT1
LN18	SNB75
LN229	SNGM
LNCAPCLONEFGC	SNU1041
LOUNH91	SNU1066
LOVO	SNU1076
LOXIMVI	SNU1077
LP1	SNU1079
LS1034	SNU1105
LS123	SNU1196
LS180	SNU1214
LS411N	SNU213
LS513	SNU245
LU65	SNU308
LU99	SNU398
LUDLU1	SNU407
LXF289	SNU410
M059K	SNU423
M07E	SNU449
MALME3M	SNU46
MC116	SNU466
MCAS	SNU601
MCF7	SNU61
MDAMB157	SNU668
MDAMB231	SNU685
MDAMB361	SNU719
MDAMB415	SNU761
MDAMB435S	SNU81
MDAMB453	SNU840
MDAMB468	SNU869
MDST8	SNU886
ME1	SNUC2A
MEC1	SNUC4
MELHO	SNUC5
MELJUSO	SQ1
MESSA	SUIT2
MEWO	SW1088
MFE296	SW1271
MFE319	SW1353
MG63	SW1573
MHHCALL3	SW1710
MHHCALL4	SW1990
MHHES1	SW48
MHHNB11	SW480
MIAPACA2	SW579
MINO	SW620
MJ	SW780
MKN1	SW837
MKN45	SW900
MKN7	SW948
MKN74	T24
ML1	T3M10
MM1S	T47D
MOLM13	T98G
MOLM16	TCCPAN2
MOLM6	TCCSUP
MOLP2	TDOTT
MOLP8	TE1
MOLT16	TE10
MOLT3	TE11
MONOMAC1	TE14
MONOMAC6	TE4
MORCPR	TE5
MPP89	TE6
MSTO211H	TE8
MV411	TE9
NALM6	TEN
NAMALWA	TM31
NB1	TM87
NB4	TOV112D
NCCSTCK140	TOV21G
NCIH1092	TT
NCIH1105	TT2609C02
NCIH1155	TUHR4TKB
NCIH1184	U118MG
NCIH1299	U251MG
NCIH1339	U2OS
NCIH1341	UACC257
NCIH1355	UACC62
NCIH1373	UBLC1
NCIH1385	UMUC1
NCIH1395	UO31
NCIH1435	VMCUB1
NCIH146	VMRCRCW
NCIH1563	VMRCRCZ
NCIH1568	WM1799
NCIH1573	WM2664
NCIH1581	WM793
NCIH1623	WM88
NCIH1650	WM983B
NCIH1651	YAPC
NCIH1666	YD10B
NCIH1693	YD15
NCIH1694	YD38
NCIH1703	YD8
NCIH1734	YH13
NCIH1755	YKG1
NCIH1792	ZR751
NCIH1793
NCIH1838
NCIH1869
NCIH1915
NCIH1944
NCIH196
NCIH1975
NCIH2009
NCIH2023
NCIH2029
NCIH2030
NCIH2052
NCIH2081
NCIH2085
NCIH2087
NCIH209
NCIH2106
NCIH211
NCIH2110
NCIH2122
NCIH2126
NCIH2170
NCIH2171
NCIH2172
NCIH2196
NCIH2228
NCIH226
NCIH2286
NCIH2291
NCIH23
NCIH2342
NCIH2405
NCIH2444
NCIH2452
NCIH28
NCIH322
NCIH358
NCIH441
NCIH446
NCIH460
NCIH508
NCIH510
NCIH520
NCIH522
NCIH524
NCIH526
NCIH647
NCIH650
NCIH660
NCIH661
NCIH69
NCIH716
NCIH727
NCIH747
NCIH810
NCIH838
NCIH841
NCIH889
NCIH929
NCIN87
NCO2
NH6
NMCG1
NOMO1
NUDHL1
NUDUL1
NUGC3
NUGC4
OAW28
OAW42
OC314
OCIAML2
OCIAML3
OCIAML5
OCILY19
OCILY3
OCIM1
OCUM1
OE19
OE21
OE33
ONCODG1
ONS76
OPM2
OSRC2
OUMS23
OV56
OV7
OV90
OVCAR4
OVCAR5
OVCAR8
OVISE
OVK18
OVSAHO
OVTOKO
P12ICHIKAWA
P31FUJ
P3HR1
PANC0203
PANC0327
PANC0403
PANC0504
PANC0813
PANC1
PANC1005
PATU8902
PATU8988S
PATU8988T
PC14
PC3
PECAPJ15
PECAPJ34CLONEC12
PECAPJ41CLONED2
PECAPJ49
PEER
PF382
PFEIFFER
PK1
PK45H
PK59
PL21
PLCPRF5
PSN1
QGP1
RAJI
RCC10RGB
RCHACV
RCM1
RD
RDES
REC1
REH
RERFLCAD1
RERFLCAD2
RERFLCAI
RERFLCMS
RH18
RH30
RH41
RI1
RKN
RKO
RL
RL952
RMGI
RPMI7951
RPMI8226
RPMI8402
RS411
RT112
RT4
RVH421
SAOS2
SBC5
SCABER
SCC25
SCC4
SCC9
SCLC21H
SEM
SET2
SF126
SF268
SF295
SF539
SH10TC
SH4
SHP77
SIGM5
SIMA
SJSA1
SKBR3
SKCO1
SKES1
SKHEP1
SKLMS1
SKM1
SKMEL1
SKMEL2
SKMEL24
SKMEL28
SKMEL3
SKMEL30
SKMEL31
SKMEL5
SKMES1
SKMM2
SKNAS
SKNBE2
SKNDZ
SKNFI
SKNMC
SKNSH
SKOV3
SKUT1
SNB75
SNGM
SNU1
SNU1033
SNU1041
SNU1066
SNU1076
SNU1077
SNU1079
SNU1105
SNU119
SNU1196
SNU1214
SNU1272
SNU16
SNU175
SNU182
SNU201
SNU213
SNU216
SNU245
SNU308
SNU387
SNU398
SNU407
SNU410
SNU423
SNU449
SNU46
SNU466
SNU475
SNU478
SNU489
SNU5
SNU503
SNU601
SNU61
SNU620
SNU626
SNU668
SNU685
SNU719
SNU738
SNU761
SNU8
SNU81
SNU840
SNU869
SNU878
SNU886
SNU899
SNUC1
SNUC2A
SNUC4
SNUC5
SQ1
SR786
ST486
SU8686
SUDHL1
SUDHL10
SUDHL4
SUDHL6
SUDHL8
SUIT2
SUPB15
SUPM2
SUPT1
SUPT11
SW1088
SW1116
SW1271
SW1353
SW1417
SW1463
SW1573
SW1710
SW1783
SW1990
SW48
SW579
SW620
SW948
SW982
SYO1
T24
T3M10
T47D
T84
T98G
TALL1
TC71
TCCPAN2
TCCSUP
TE1
TE10
TE11
TE14
TE15
TE4
TE441T
TE5
TE6
TE617T
TE8
TE9
TF1
THP1
TM31
TOLEDO
TOV112D
TOV21G
TT2609C02
TTC709
TUHR10TKB
TUHR14TKB
TUHR4TKB
TYKNU
U118MG
U251MG
U266B1
U2OS
U87MG
U937
UACC257
UACC62
UACC812
UBLC1
UMUC1
UMUC3
UO31
VCAP
VMCUB1
VMRCRCW
VMRCRCZ
WM115
WM1799
WM2664
WM793
WM88
WM983B
WSUDLCL2
YAMATO
YAPC
YD10B
YD15
YD38
YD8
YH13
YKG1
ZR751
ZR7530
CTRP: Cancer Therapeutics Response Portal
